# Supplementary material for: Genome‐wide screen for anticancer drug resistance in haploid human embryonic stem cells
Source: Cell Prolif. 2023 Apr 21;56(6):e13475. doi: 10.1111/cpr.13475 (PMC10280149; doi:10.1111/cpr.13475)
Supplement: Supplementary file 2 — Table S1: sgRNA sequences for generation of knockout cells for TET3, FLT4, PMAIP1 (NOXA), PTEN and TP53. [file CPR-56-e13475-s003.xlsx]

## Sheet: Sheet1
			>	sgRNA sequences for validations	<
	TET3	sgRNA_I	5'	CACCGGTTCCAGGTCAGATGGACTC	3'
			3'	CCAAGGTCCAGTCTACCTGAGCAAA	5'
		sgRNA_II	5'	CACCGAATGGTGCTAGAGAGCCCGC	3'
			3'	CTTACCACGATCTCTCGGGCGCAAA	5'
		sgRNA_III	5'	CACCGCCTGGAAGATGCCCACGATC	3'
			3'	CGGACCTTCTACGGGTGCTAGCAAA	5'
	FLT4 (VEGFR3)	sgRNA_I	5'	CACCGGCTCACCGTCCAGGAGTCCC	3'
			3'	CCGAGTGGCAGGTCCTCAGGGCAAA	5'
		sgRNA_II	5'	CACCGGAGTAGCCACTCACCAGGCC	3'
			3'	CCTCATCGGTGAGTGGTCCGGCAAA	5'
		sgRNA_III	5'	CACCGTGACTCCTCCGTGATGTTCA	3'
			3'	CACTGAGGAGGCACTACAAGTCAAA	5'
	PMAIP1 (NOXA)	sgRNA_I	5'	CACCGGCTACTCAACTCAGGAGATT	3'
			3'	CCGATGAGTTGAGTCCTCTAACAAA	5'
		sgRNA_II	5'	CACCGTTGGAGACAAACTGAACTTC	3'
			3'	CAACCTCTGTTTGACTTGAAGCAAA	5'
	PTEN	sgRNA_I	5'	CACCGCAATTCAGGACCCACACGAC	3'
			3'	CGTTAAGTCCTGGGTGTGCTGCAAA	5'
		sgRNA_II	5'	CACCGTCATCTGGATTATAGACCAG	3'
			3'	CAGTAGACCTAATATCTGGTCCAAA	5'
		sgRNA_III	5'	CACCGGCAGCAATTCACTGTAAAGC	3'
			3'	CCGTCGTTAAGTGACATTTCGCAAA	5'
	TP53	sgRNA_I	5'	CACCGGACGGAAACCGTAGCTGCC	3'
			3'	CCTGCCTTTGGCATCGACGGCAAA	5'
