# Supplementary material for: Genome‐wide screen for anticancer drug resistance in haploid human embryonic stem cells
Source: Cell Prolif. 2023 Apr 21;56(6):e13475. doi: 10.1111/cpr.13475 (PMC10280149; doi:10.1111/cpr.13475)
Supplement: Supplementary file 3 — Table S2: Top 100 enriched mutated genes for all 10 anticancer drugs in our drug resistance screen, ranked by CRISPR score. [file CPR-56-e13475-s001.xlsx]

## Sheet: Azacitidine
Gene name	Aza CS	Aza P	Aza FDR	Essentialome CS	hESC_expression	Compartment
TP53	2.97179	1.99725e-45	1.8142e-41	4.73532	44.9065	mitochondrion, nucleus, cytosol, endoplasmic reticulum
DARS	2.77998	6.85409e-09	2.36278e-07	-2.1238	37.3431	cytosol, extracellular
CFC1B	2.40076	2.29601e-11	1.4897e-09	0.6724	0.00922672	extracellular
BAX	2.38191	8.79193e-20	1.7552e-17	0.906993	42.541	mitochondrion, nucleus, cytosol, extracellular, endoplasmic reticulum
ATP6V1G1	2.28254	5.82436e-08	1.3886e-06	-1.12484	151.37	vacuole, plasma membrane, cytosol, lysosome, extracellular
GSTT2B	2.00996	3.41067e-14	3.73263e-12	-0.133996	0.388411	cytosol, extracellular
ACIN1	1.99336	7.77855e-08	1.782e-06	-1.15633	55.1434	plasma membrane, cytosol, nucleus
DEFB4B	1.97166	3.29576e-15	4.12925e-13	0.31769	0.0207639	extracellular
IPO4	1.93034	3.77595e-08	9.88439e-07	-1.89101	0.125581	nucleus
DNMT3B	1.91457	5.36253e-06	6.29336e-05	0.661765	927.057	nucleus
C9orf78	1.90163	7.31691e-09	2.4301e-07	-1.02468	13.3674	nucleus
SOHLH2	1.88052	3.29576e-15	4.12925e-13	0.237616	0.910445	NA
CENPA	1.86169	2.23914e-08	6.29698e-07	-1.34047	6.42964	nucleus
IER5	1.82944	2.45704e-10	1.25738e-08	-0.408132	15.9952	nucleus
ZNHIT6	1.82026	5.61321e-14	5.96346e-12	-1.81416	7.42787	extracellular
PREB	1.76579	0.00089564	0.00416141	-1.30959	10.1244	endoplasmic reticulum, nucleus
MMS22L	1.67531	6.5359e-06	7.39338e-05	-1.64286	4.98963	nucleus
YARS2	1.66786	2.84674e-12	2.23882e-10	-1.68891	25.9777	mitochondrion
LSS	1.66496	0.000100364	0.000697518	-0.654289	17.027	endoplasmic reticulum
TTC1	1.65805	0.00729828	0.0223137	-1.01461	36.7182	cytosol, peroxisome
PMAIP1	1.64826	2.29347e-22	8.33311e-19	2.17531	132.228	mitochondrion, nucleus, cytosol
RCC1	1.64778	0.000266502	0.00158169	-1.70614	36.5066	nucleus
PRY	1.63613	1.43013e-13	1.43543e-11	0.931637	0	nucleus
FBXO42	1.63609	3.54061e-17	5.90113e-15	2.20071	6.36548	nucleus
QRICH1	1.62227	2.35644e-10	1.21964e-08	-1.17017	30.6861	nucleus
OCM	1.61027	5.79241e-10	2.74754e-08	-0.365091	0.044562	nucleus, cytosol, cytoskeleton
PARS2	1.60796	3.93115e-09	1.45157e-07	-1.12983	7.34389	mitochondrion
COQ10A	1.60579	0.00298658	0.010871	-0.233102	2.93566	mitochondrion
GEMIN4	1.6015	1.87237e-08	5.39069e-07	-1.19886	12.3783	extracellular, nucleus, cytosol
TRRAP	1.59353	7.0942e-09	2.42256e-07	-1.53126	31.1297	nucleus, golgi apparatus
TOMM40	1.59215	8.18226e-07	1.34037e-05	-1.36519	54.8057	mitochondrion, nucleus, extracellular
NDUFS7	1.58007	7.88317e-05	0.000576777	-0.498006	2.4084	mitochondrion
MBD3L4	1.57209	2.9308e-16	4.43698e-14	0.321437	0	nucleus
UBAC2	1.56878	0.000520941	0.00270553	-0.686187	12.8623	endoplasmic reticulum
TRIM49C	1.54517	3.29576e-15	4.12925e-13	0.0522068	0	nucleus, cytosol
KLF16	1.53794	1.06799e-05	0.000111123	-1.05753	17.2647	nucleus
MRPS9	1.53735	0.00261747	0.00983079	-0.894533	39.2709	mitochondrion, nucleus
CCDC127	1.51706	0.00113237	0.00499923	0.029058	4.2761	nucleus
H2AFB2	1.51533	3.41067e-14	3.73263e-12	-0.443359	0	NA
EMC3	1.51155	6.14903e-05	0.000475359	-0.359472	10.6085	endoplasmic reticulum
PPM1G	1.48112	1.10383e-06	1.69226e-05	-1.07563	86.2377	NA
AURKAIP1	1.44977	8.70406e-06	9.31252e-05	-1.32368	47.4737	mitochondrion, nucleus
NLRP1	1.43873	0.00257781	0.00971598	0.312246	1.18756	nucleus, cytosol
USP28	1.43488	1.61835e-26	7.35015e-23	1.91967	23.439	nucleus
ARID1A	1.42504	1.16403e-09	4.97573e-08	-0.522094	31.0516	nucleus
TACR3	1.42336	9.15758e-05	0.0006486	-0.710811	1.1892	plasma membrane
TPX2	1.41398	3.25782e-08	8.58996e-07	-1.4965	143.066	nucleus, cytoskeleton
PABPC1L2A	1.41254	0.000739539	0.00359038	0.333605	0.114112	extracellular
FARSA	1.40224	2.23914e-08	6.29698e-07	-1.64934	32.8215	cytosol
AKAP2	1.39622	0.0008595	0.00404836	-0.333032	0.205034	NA
GFER	1.39271	5.72688e-06	6.63945e-05	-0.765663	8.8954	mitochondrion, cytosol, extracellular
NUP205	1.38125	0.00160149	0.00664251	-1.21402	65.2897	nucleus
TTF2	1.37213	2.13138e-11	1.41317e-09	-1.28143	17.2771	nucleus
MAPK7	1.36136	0.000163821	0.00105462	-0.472553	5.35047	nucleus, cytosol
CREBZF	1.3445	0.000347203	0.00195525	0.464273	10.5496	nucleus
GEMIN5	1.34315	4.85267e-06	5.88517e-05	-1.66352	29.0237	nucleus, cytosol
MCL1	1.33922	3.76097e-06	4.76801e-05	-1.72265	213.388	mitochondrion, nucleus, cytosol
MBD3L5	1.33554	1.80628e-18	3.28147e-16	0.319739	0	nucleus
KAT8	1.33504	0.000276988	0.00162796	-1.36782	11.1677	nucleus
U2SURP	1.33312	5.03111e-06	5.97777e-05	-1.37373	25.9367	NA
CEBPD	1.32753	1.10383e-06	1.69226e-05	-0.504884	2.38938	nucleus
RNASEK	1.32239	0.000586996	0.00298962	-0.67952	0.419633	plasma membrane, extracellular
TET3	1.32206	4.97648e-06	5.95572e-05	-0.394253	12.4407	nucleus
CABLES1	1.31355	0.000505849	0.0026514	-0.121488	5.80539	cytosol
TTI1	1.30505	5.28021e-07	9.07527e-06	-1.67817	24.1471	mitochondrion, nucleus, cytosol
LSR	1.28939	0.00899021	0.0262742	-0.280055	51.5006	extracellular
CDCA5	1.2859	2.13138e-11	1.41317e-09	-1.04279	41.8125	plasma membrane, cytosol, nucleus
MOB2	1.28261	0.00672604	0.0209825	-1.05526	5.12215	nucleus
SLC7A10	1.27834	0.00266514	0.00995633	-0.747198	1.76997	plasma membrane
TCEAL4	1.27633	2.25319e-07	4.43486e-06	-0.711252	15.699	nucleus
EMC7	1.26711	0.00256533	0.009677	-0.340375	24.228	endoplasmic reticulum
TP53BP1	1.2625	1.55271e-05	0.000153305	0.745959	27.5003	nucleus
FERMT2	1.25949	4.97648e-06	5.95572e-05	-1.33365	23.0379	plasma membrane, cytosol, nucleus
CTC1	1.25339	0.00018168	0.00115244	-0.579378	5.33457	nucleus
CASP9	1.2464	0.000138206	0.00091268	0.597254	6.48626	mitochondrion, cytosol
KIAA1211	1.24559	4.97648e-06	5.95572e-05	-0.417949	8.20497	nucleus
HIST2H2BF	1.24251	0.00266864	0.00996531	-1.16536	0.150588	nucleus, extracellular
ATXN2	1.24173	0.00855501	0.0252755	-0.14485	3.7095	nucleus, golgi apparatus
PAOX	1.2404	0.000123821	0.000829444	-0.84999	1.25487	peroxisome
UBE2Q2	1.24021	0.000287773	0.00166975	0.236795	8.27721	cytosol
DROSHA	1.23672	1.16403e-09	4.97573e-08	-1.32256	21.4475	nucleus
POLA1	1.23642	7.22973e-05	0.000539616	-1.37092	32.9811	nucleus, cytosol
WAPAL	1.23252	2.23914e-08	6.29698e-07	-1.53797	28.828	nucleus, cytoskeleton
URB1	1.23054	0.000721053	0.00351944	-0.671824	18.2146	nucleus
MED12	1.22802	5.68439e-05	0.000444356	0.468893	16.0814	nucleus, cytoskeleton
KRTAP2-4	1.22717	2.9308e-16	4.43698e-14	-0.388091	0	cytoskeleton
POLR3E	1.22569	2.84674e-12	2.23882e-10	-1.64114	12.702	nucleus, cytosol
SPAG11B	1.217	6.83369e-06	7.65871e-05	0.463975	0.00293096	extracellular
BCL2L12	1.21543	0.0178106	0.0454128	-0.216204	49.1312	nucleus
PTPN23	1.21226	2.25319e-07	4.43486e-06	-1.3913	21.7138	vacuole, endosome, nucleus, extracellular, cytoskeleton
FAM21C	1.2114	1.96351e-05	0.000184825	-0.0651634	8.78738	vacuole, endosome, plasma membrane
CUL2	1.20624	0.00456269	0.0153077	-1.48725	17.2462	nucleus, cytosol
GYPB	1.20446	0.000595103	0.00302836	1.33631	0	plasma membrane
SLC7A6OS	1.19691	0.0008595	0.00404836	-0.8708	1.71914	nucleus
GSAP	1.19049	0.000515541	0.00269133	0.119531	0.906606	golgi apparatus
TGFBR1	1.18546	8.58545e-07	1.39213e-05	-0.117423	10.7005	plasma membrane
AFG3L2	1.18326	0.0128389	0.0352015	-1.06767	31.8664	mitochondrion
ALDH16A1	1.17887	0.00553408	0.0179794	-0.768961	11.4823	extracellular
VPS26B	1.17633	0.0128389	0.0352015	0.211718	9.42363	vacuole, endosome, cytosol
EIF3G	1.17146	4.23405e-12	3.23193e-10	-1.89771	32.7617	cytosol

## Sheet: Bleomycin
Gene name	Bleo CS	Bleo P	Bleo FDR	Essentialome CS	hESC_expression	Compartment
TP53	5.21281	2.68518e-45	2.43908e-41	4.73532	44.9065	mitochondrion, nucleus, cytosol, endoplasmic reticulum
GJA1	4.74878	8.37673e-09	3.90205e-07	-0.420987	1162.1	mitochondrion, plasma membrane, extracellular, endoplasmic reticulum, golgi apparatus
PMAIP1	3.37934	3.13016e-24	1.89552e-20	2.17531	132.228	mitochondrion, nucleus, cytosol
MYH9	3.1725	2.11418e-07	5.95478e-06	0.598039	138.686	cytoskeleton, nucleus, plasma membrane, extracellular, cytosol
DEFB4B	3.09771	1.58757e-16	2.64599e-14	0.31769	0.0207639	extracellular
NUMA1	2.89442	4.75687e-08	1.73183e-06	-0.980644	13.0487	extracellular, nucleus, cytosol, cytoskeleton
USP28	2.69923	5.71262e-24	2.59453e-20	1.91967	23.439	nucleus
ATP2A2	2.61432	7.28386e-10	4.42096e-08	-1.70433	38.6144	endoplasmic reticulum, plasma membrane
DONSON	2.57849	2.12051e-09	1.17449e-07	-1.55988	7.28854	nucleus
TSHZ2	2.52843	0.00572894	0.0222674	-0.298068	0.111069	nucleus
BAX	2.3794	1.928e-14	2.38271e-12	0.906993	42.541	mitochondrion, nucleus, cytosol, extracellular, endoplasmic reticulum
CWC25	2.36816	4.75687e-08	1.73183e-06	-1.43572	9.03524	NA
GFER	2.31069	4.69903e-09	2.29482e-07	-0.765663	8.8954	mitochondrion, cytosol, extracellular
PRKACG	2.27045	0.0106115	0.0361767	-0.606246	0.0314365	nucleus, cytosol
CHEK2	2.26875	5.61597e-10	3.68323e-08	1.16442	13.0341	nucleus, golgi apparatus
PEX5	2.21212	0.000967402	0.00552493	-0.969635	8.91759	cytosol, peroxisome
ZNF622	2.21127	2.12051e-09	1.17449e-07	-1.3927	45.5194	nucleus, golgi apparatus
DNM1L	2.20467	0.000119126	0.00105724	-1.38609	12.1336	cytosol, golgi apparatus, mitochondrion, peroxisome, endoplasmic reticulum, cytoskeleton
PMVK	2.15573	1.84739e-07	5.28529e-06	-0.697642	37.6299	extracellular, cytosol, peroxisome
EXOC2	2.13301	3.20448e-05	0.000365907	-1.3466	43.9115	plasma membrane, cytosol
RPL23A	2.07534	1.41e-07	4.33189e-06	-2.32019	21.7022	extracellular, nucleus, cytosol
HABP4	2.07353	0.000646175	0.00408457	0.0622637	5.14864	nucleus, cytosol, extracellular
PHF23	2.04839	2.26839e-05	0.000277134	-1.25091	14.8936	nucleus
H2AFB2	2.0425	5.4097e-17	1.00284e-14	-0.443359	0	NA
SPRR2B	2.03588	1.82244e-15	2.69173e-13	-0.0105302	0.00667995	NA
MMS22L	2.01558	2.51797e-07	6.89954e-06	-1.64286	4.98963	nucleus
LIAS	2.01534	3.45202e-06	6.04171e-05	-0.6777	6.53247	mitochondrion
DDX54	2.00272	1.2727e-17	2.40845e-15	-1.64231	23.5807	nucleus
CTNNBL1	1.99302	0.0037631	0.0161732	-0.852526	25.5678	nucleus
POLA2	1.9913	0.0037174	0.0160071	-0.872876	11.7608	nucleus
HIC2	1.98424	7.24403e-06	0.000111151	-0.373317	15.3684	nucleus
ZC3H4	1.92992	1.37871e-11	1.17042e-09	-1.12263	18.4449	nucleus
MTRNR2L1	1.91477	0.0141261	0.0454934	-0.189048	0.287401	extracellular
PAWR	1.90754	3.175e-15	4.65163e-13	1.6214	24.7264	plasma membrane, cytoskeleton, nucleus
SMC1A	1.886	1.72194e-09	9.96255e-08	-1.0403	56.0687	nucleus, cytosol
CMTR2	1.86887	7.93269e-06	0.000119003	-0.252194	3.18883	nucleus
ALG2	1.86341	2.8623e-07	7.72652e-06	-1.46897	10.6663	nucleus
MRPL41	1.85079	1.22657e-06	2.55864e-05	-1.74628	40.2199	mitochondrion
ASH2L	1.84771	9.11495e-12	8.32117e-10	-2.22607	19.2242	nucleus
SENP5	1.84415	0.00600147	0.0230797	0.0504672	8.54598	nucleus
SFSWAP	1.82998	2.56292e-06	4.65606e-05	-1.04159	7.34032	nucleus
ADIPOR1	1.82517	0.00600147	0.0230797	-0.892196	29.4166	plasma membrane
PTEN	1.82027	2.01412e-23	7.31811e-20	3.11006	10.0376	plasma membrane, cytosol, nucleus
KRTAP2-3	1.80259	7.04707e-15	1.00806e-12	-0.587039	0.0215154	cytosol, cytoskeleton
GPSM2	1.80144	0.000838553	0.00493969	-0.0444792	2.09816	cytosol, cytoskeleton
DNAJC17	1.79363	8.43409e-08	2.74591e-06	-0.728257	5.0115	nucleus
VPS13D	1.78547	3.4672e-06	6.05078e-05	-1.1124	7.32858	NA
FAM25C	1.77044	1.58757e-16	2.64599e-14	-0.38833	0	NA
CTSO	1.75772	0.00104806	0.00590392	0.236515	1.46662	vacuole, lysosome
CRMP1	1.75504	1.80716e-06	3.50008e-05	-0.503128	35.5542	cytosol
DAP3	1.73865	2.56292e-06	4.65606e-05	-1.1686	14.8956	mitochondrion, nucleus
ARHGAP22	1.70837	0.00779412	0.0282986	-0.452631	2.25347	nucleus, cytosol
CCDC144NL	1.68099	7.93269e-06	0.000119003	-0.340507	0.8426	plasma membrane, nucleus
ZFC3H1	1.67068	1.46203e-05	0.000196485	-0.782981	5.36166	extracellular
TPX2	1.66367	4.2576e-07	1.05811e-05	-1.4965	143.066	nucleus, cytoskeleton
TRIM49C	1.6482	1.82244e-15	2.69173e-13	0.0522068	0	nucleus, cytosol
DROSHA	1.64114	1.04462e-10	7.74599e-09	-1.32256	21.4475	nucleus
MAST4	1.62863	0.00204939	0.0101017	-0.519262	0.427292	cytosol
RRS1	1.62425	1.94974e-08	8.1615e-07	-1.1456	69.2515	nucleus
GARS	1.62251	1.41e-07	4.33189e-06	-0.965959	113.978	mitochondrion, nucleus, cytosol, extracellular
TSEN54	1.60611	1.49985e-07	4.42335e-06	-0.94425	10.1366	nucleus
TAF4	1.60001	0.00010993	0.000993585	-0.47423	7.25998	nucleus
PARS2	1.59875	4.09672e-07	1.03225e-05	-1.12983	7.34389	mitochondrion
MAP4K4	1.5971	0.00441853	0.018177	0.709003	47.1083	nucleus, cytosol
PACSIN2	1.59558	0.00561232	0.022069	0.362616	30.9727	vacuole, endosome, nucleus, plasma membrane, extracellular
FOXO1	1.58186	0.000343069	0.00244126	0.797008	46.2714	mitochondrion, nucleus, cytosol
DHX37	1.5775	3.98522e-11	3.21775e-09	-1.48163	17.1469	nucleus
KRTAP10-6	1.5653	7.50075e-07	1.69275e-05	0.210413	0.0469756	cytoskeleton
RCC1	1.56407	3.42371e-07	8.97525e-06	-1.70614	36.5066	nucleus
GEMIN5	1.55498	2.26839e-05	0.000277134	-1.66352	29.0237	nucleus, cytosol
TRRAP	1.54867	6.40236e-06	0.000100442	-1.53126	31.1297	nucleus, golgi apparatus
KDM6A	1.54505	0.000674663	0.00419172	-0.365337	25.1219	nucleus
TACR3	1.54401	0.00861396	0.0306542	-0.710811	1.1892	plasma membrane
ZNHIT6	1.5433	7.61774e-18	1.45675e-15	-1.81416	7.42787	extracellular
TRIO	1.54301	0.000120951	0.00106925	-0.376372	12.1051	cytosol
SPATC1	1.542	0.00934017	0.03277	0.00546074	0.0994804	cytoskeleton
UBAC2	1.54131	0.00028911	0.00215256	-0.686187	12.8623	endoplasmic reticulum
TBCB	1.53669	1.16056e-08	5.15498e-07	-1.28833	23.4532	nucleus, cytoskeleton
PPM1M	1.52863	0.00348478	0.0152256	-0.0232735	1.9312	nucleus
DNAH2	1.50635	0.00850844	0.0303918	0.104167	0.0659442	cytoskeleton
POLR3B	1.49808	0.00572894	0.0222674	-1.06555	9.66011	nucleus, cytosol
WDR92	1.49003	0.000119126	0.00105724	-1.49252	2.43055	nucleus
TCEB3CL	1.48815	5.52758e-19	1.11577e-16	-0.148542	0	NA
RASA2	1.47463	0.00177801	0.00909376	0.86246	8.20494	cytosol
ZNF460	1.47265	9.02175e-08	2.93199e-06	0.867848	1.38721	nucleus
GEMIN4	1.461	9.11495e-12	8.32117e-10	-1.19886	12.3783	extracellular, nucleus, cytosol
HNRNPA2B1	1.45682	0.000674663	0.00419172	-0.494817	270.584	nucleus, extracellular
PPP1CB	1.45176	0.000674663	0.00419172	-1.271	26.1787	nucleus, cytosol, extracellular
MBD3L4	1.43917	1.82244e-15	2.69173e-13	0.321437	0	nucleus
NF2	1.43831	5.58796e-11	4.45247e-09	1.2745	5.88075	plasma membrane, cytoskeleton, nucleus
PRPF4B	1.43258	2.75998e-08	1.07598e-06	-1.0146	22.5961	nucleus
CCR2	1.43246	0.00015848	0.00132723	0.672694	0	plasma membrane
KIAA1009	1.43073	0.00367031	0.0158704	0.241106	5.81261	nucleus, cytosol, cytoskeleton
TRIM29	1.42636	0.0054043	0.0214651	-0.395337	0.0144606	nucleus, cytoskeleton
TMED9	1.41604	0.00196896	0.00986487	-0.215789	66.9502	endoplasmic reticulum, extracellular, golgi apparatus
EPDR1	1.40184	0.00502519	0.0202333	-0.175823	2.73959	NA
UPF1	1.38101	0.000195154	0.00158488	-1.42127	26.156	nucleus, cytosol
RNF112	1.38056	0.0147773	0.0467972	-0.17116	1.02376	nucleus
SMC5	1.37666	5.6984e-05	0.000586528	-1.14334	16.1189	nucleus
ACTB	1.37337	0.00234503	0.0111466	-0.981466	1249.89	extracellular, nucleus, cytosol, cytoskeleton

## Sheet: Vorinostat
Gene name	Vorino CS	Vorino P	Vorino FDR	Essentialome CS	hESC_expression	Compartment
TP53	4.61424	1.44095e-62	1.30889e-58	4.73532	44.9065	mitochondrion, nucleus, cytosol, endoplasmic reticulum
NF2	3.28208	1.55309e-26	2.90875e-24	1.2745	5.88075	plasma membrane, cytoskeleton, nucleus
PMAIP1	3.2196	1.29653e-41	5.88849e-38	2.17531	132.228	mitochondrion, nucleus, cytosol
PTEN	3.0562	4.11814e-43	2.49381e-39	3.11006	10.0376	plasma membrane, cytosol, nucleus
TRIM49C	2.51343	4.30189e-21	5.17566e-19	0.0522068	0	nucleus, cytosol
CWC25	2.51223	1.26432e-11	4.54831e-10	-1.43572	9.03524	NA
USP28	2.48547	7.63051e-39	2.77247e-35	1.91967	23.439	nucleus
CCDC174	2.19024	7.26211e-09	1.22498e-07	-1.08634	10.0605	nucleus
ALG2	2.13647	4.26112e-06	3.13155e-05	-1.46897	10.6663	nucleus
BAX	2.12495	3.00737e-23	4.7259e-21	0.906993	42.541	mitochondrion, nucleus, cytosol, extracellular, endoplasmic reticulum
PRKACG	2.09153	0.00835906	0.0201058	-0.606246	0.0314365	nucleus, cytosol
TACR3	2.08309	5.90401e-05	0.00030533	-0.710811	1.1892	plasma membrane
CHD8	2.05755	0.000490606	0.00187166	0.302356	29.7031	nucleus
RALGAPB	2.03205	3.92682e-28	7.75419e-26	0.991062	9.45476	nucleus, cytosol
ZNHIT6	2.0258	3.24219e-23	5.03426e-21	-1.81416	7.42787	extracellular
IER5	2.01708	6.49612e-14	3.66506e-12	-0.408132	15.9952	nucleus
DDX51	1.97916	1.3026e-15	1.00273e-13	-1.04323	8.56927	nucleus
PHF23	1.88103	2.19534e-06	1.77731e-05	-1.25091	14.8936	nucleus
TAOK1	1.87712	3.21507e-06	2.47492e-05	0.468975	19.7318	cytosol, extracellular
GTF2I	1.83553	3.25475e-05	0.000183912	0.895142	19.2956	NA
EIF4G1	1.8335	1.81473e-09	3.62686e-08	-1.75654	89.5512	nucleus, cytosol
CCDC84	1.80873	2.52425e-11	8.24784e-10	-1.45184	6.38315	nucleus
DDX46	1.79379	0.0105262	0.0244884	-1.20154	32.5884	nucleus
PPP6C	1.77992	0.00953014	0.0225318	-0.588409	17.1284	cytosol
CYCS	1.76804	0.00223951	0.00670157	-1.14923	83.6995	mitochondrion, nucleus, cytosol
SMARCD1	1.76474	9.40678e-10	2.0156e-08	-0.853793	46.0148	nucleus
DNM1L	1.74572	2.72119e-07	2.84768e-06	-1.38609	12.1336	cytosol, golgi apparatus, mitochondrion, peroxisome, endoplasmic reticulum, cytoskeleton
TERF2	1.7456	1.01777e-05	6.6702e-05	-1.61365	6.50136	nucleus, golgi apparatus
MCMBP	1.73451	3.24926e-08	4.51294e-07	-1.15194	37.8515	plasma membrane, nucleus
MRPL41	1.7214	1.3331e-07	1.56754e-06	-1.74628	40.2199	mitochondrion
LEMD3	1.70559	1.27029e-13	6.62755e-12	-0.340762	16.7912	nucleus
QRICH1	1.70526	1.60163e-11	5.62799e-10	-1.17017	30.6861	nucleus
UPF1	1.69594	2.60989e-07	2.77112e-06	-1.42127	26.156	nucleus, cytosol
RUVBL1	1.68632	2.48318e-07	2.66147e-06	-1.81184	28.2706	nucleus, extracellular, golgi apparatus, cytoskeleton
MDN1	1.65931	4.01929e-12	1.6048e-10	-1.60298	56.2038	nucleus, cytoskeleton
MAP4K4	1.64047	1.4975e-06	1.26535e-05	0.709003	47.1083	nucleus, cytosol
RRS1	1.63299	7.0219e-11	2.06085e-09	-1.1456	69.2515	nucleus
UBE2R2	1.63104	7.60686e-06	5.16419e-05	-0.302872	47.9966	nucleus
ASH2L	1.62891	3.40855e-17	3.12743e-15	-2.22607	19.2242	nucleus
GSTT2B	1.61459	2.70201e-24	4.46249e-22	-0.133996	0.388411	cytosol, extracellular
GYPB	1.61376	0.00400013	0.0108837	1.33631	0	plasma membrane
TSR1	1.60804	0.00188121	0.00578665	-1.40898	48.409	nucleus, cytosol
POLA2	1.59864	8.65985e-06	5.82896e-05	-0.872876	11.7608	nucleus
ACIN1	1.59339	7.84723e-10	1.71967e-08	-1.15633	55.1434	plasma membrane, cytosol, nucleus
ZNHIT2	1.59118	2.12556e-11	7.23127e-10	-1.47282	7.41473	nucleus, cytosol
PTPN23	1.57824	1.17463e-10	3.21864e-09	-1.3913	21.7138	vacuole, endosome, nucleus, extracellular, cytoskeleton
PEX5	1.57754	5.90401e-05	0.00030533	-0.969635	8.91759	cytosol, peroxisome
EXOC7	1.56937	2.6083e-06	2.07012e-05	-0.591711	8.06261	plasma membrane, cytosol, cytoskeleton
ZCCHC9	1.56526	2.50889e-07	2.67954e-06	-0.969963	6.93943	nucleus
TAF4	1.55835	1.22878e-05	7.82722e-05	-0.47423	7.25998	nucleus
NUP205	1.5538	7.04137e-08	8.88338e-07	-1.21402	65.2897	nucleus
SNX15	1.54953	8.71345e-05	0.000425989	-0.751935	0.190031	nucleus, cytosol
PPP1R16B	1.54562	0.00525347	0.0136538	-0.0614801	6.96576	plasma membrane, nucleus
EXOSC3	1.53585	6.85747e-05	0.000345862	-0.182205	9.68949	nucleus, cytosol
MSL1	1.53153	0.00567903	0.0145619	0.0170434	16.1344	nucleus
MAGEH1	1.49561	0.0175925	0.0375901	0.552383	13.7802	nucleus
PDCD10	1.48465	2.70394e-07	2.83126e-06	0.0753023	12.1486	plasma membrane, cytosol, extracellular, golgi apparatus
GFER	1.48281	7.04137e-08	8.88338e-07	-0.765663	8.8954	mitochondrion, cytosol, extracellular
AARS2	1.4762	2.46943e-11	8.23157e-10	-1.26342	17.1781	mitochondrion
GRB10	1.4709	0.000117923	0.00054623	0.1075	15.8554	plasma membrane, cytosol
CBWD1	1.46833	1.53201e-07	1.75929e-06	-1.14432	2.39787	nucleus, cytosol
CIAO1	1.46639	1.22878e-05	7.82722e-05	-1.03311	23.4306	cytosol, cytoskeleton
AMOTL2	1.45748	0.000703139	0.0025215	0.233085	35.8716	cytosol
DEFB4B	1.45467	4.30189e-21	5.17566e-19	0.31769	0.0207639	extracellular
IPO4	1.45375	4.28829e-12	1.6936e-10	-1.89101	0.125581	nucleus
COASY	1.44625	0.000334384	0.00134427	-0.232886	11.6308	mitochondrion, nucleus, extracellular
MRPL4	1.44244	1.93294e-06	1.58608e-05	-0.881358	8.89967	mitochondrion
ORC3	1.43429	3.64336e-07	3.68535e-06	-1.74948	31.0996	nucleus
KRTAP2-3	1.43165	1.09663e-22	1.64649e-20	-0.587039	0.0215154	cytosol, cytoskeleton
EIF3J	1.41818	5.90401e-05	0.00030533	-1.11642	23.5783	cytosol
RADIL	1.4151	1.77745e-07	2.02071e-06	-0.355786	1.6656	cytoskeleton
SAV1	1.41296	2.80103e-11	9.08684e-10	0.362476	19.159	nucleus, cytosol
COG4	1.41209	3.72287e-05	0.000205886	-1.89632	13.3522	golgi apparatus
COQ4	1.40887	1.40187e-12	6.12817e-11	-0.828966	9.55006	mitochondrion
MMS22L	1.40882	1.19855e-09	2.52306e-08	-1.64286	4.98963	nucleus
LIN52	1.40427	0.000693989	0.00250252	-1.1842	5.57567	nucleus
GPATCH8	1.40217	0.000401685	0.00157953	0.112301	20.0675	nucleus
ACTG2	1.39665	2.65581e-07	2.7873e-06	-1.31045	6.19603	cytosol, extracellular, cytoskeleton
DONSON	1.39577	1.65969e-16	1.44266e-14	-1.55988	7.28854	nucleus
MIDN	1.39147	1.09367e-10	3.0104e-09	0.252617	77.6996	nucleus
SNX14	1.3909	2.45891e-07	2.64482e-06	-0.628014	3.832	vacuole, endosome, lysosome
NDUFB11	1.38971	5.46202e-05	0.000285057	-0.818503	72.9143	mitochondrion
SMC5	1.37988	1.55148e-09	3.14721e-08	-1.14334	16.1189	nucleus
RNASEL	1.37098	5.94579e-05	0.000307041	0.270389	0.235883	mitochondrion, cytosol
TMEM44	1.365	0.000551318	0.00204801	-0.206913	2.63772	plasma membrane, cytosol
ESPNL	1.3627	0.000415759	0.00162747	-0.429446	0.267806	cytosol
GTF2H4	1.36005	2.65581e-07	2.7873e-06	-1.59432	0.123866	nucleus
TCEB3CL	1.35989	4.86437e-28	9.50226e-26	-0.148542	0	NA
SRCAP	1.35444	2.21866e-15	1.57447e-13	-1.23869	24.9163	nucleus, golgi apparatus
FARSA	1.34875	9.72393e-13	4.34041e-11	-1.64934	32.8215	cytosol
PRAMEF17	1.33737	7.18705e-13	3.29715e-11	-0.509799	0	extracellular, cytosol, golgi apparatus, mitochondrion, nucleus, plasma membrane, peroxisome
FAM9B	1.32684	0.00997178	0.0233601	-0.0742401	0.00349503	nucleus
PXN	1.32401	0.0116052	0.0264697	-0.705128	16.0971	plasma membrane, cytosol, nucleus, cytoskeleton
NFKBIE	1.32311	1.25368e-06	1.07993e-05	-0.673938	4.33823	cytosol
MAN1C1	1.32136	0.0209093	0.043439	-0.86485	2.5659	extracellular, golgi apparatus
SKIV2L2	1.31759	7.84723e-10	1.71967e-08	-1.14171	32.0209	nucleus
NOC3L	1.3114	3.92051e-05	0.000214143	-1.26734	11.7776	nucleus
TAF7	1.30539	0.0010651	0.00358564	-0.390922	99.1503	nucleus, golgi apparatus
ROCK2	1.30139	1.72255e-08	2.56926e-07	1.26332	10.6386	nucleus, cytosol, cytoskeleton
HABP4	1.29415	5.85866e-07	5.56956e-06	0.0622637	5.14864	nucleus, cytosol, extracellular

## Sheet: Imatinib
Gene name	Ima CS	Ima P	Ima FDR	Essentialome CS	hESC_expression	Compartment
TP53	4.72082	5.6568e-45	5.13835e-41	4.73532	44.9065	mitochondrion, nucleus, cytosol, endoplasmic reticulum
PRCC	4.63691	1.30099e-09	1.45e-07	-1.62986	30.324	nucleus
NUP93	4.52551	0.00238563	0.0176753	-1.2254	34.5678	nucleus
RNF168	4.28814	6.05409e-09	5.72836e-07	-1.9845	20.553	nucleus
ATP6AP1	4.23176	0.00659021	0.036669	-1.01912	20.5194	vacuole, endosome, extracellular
PHB2	4.22612	0.00283563	0.0202098	-1.13252	63.6878	mitochondrion, nucleus, extracellular
UBE2R2	4.05843	0.000243642	0.0033814	-0.302872	47.9966	nucleus
USP28	4.03448	5.23221e-31	3.16845e-27	1.91967	23.439	nucleus
FLYWCH1	3.89336	1.20966e-06	5.33394e-05	-0.59112	2.05363	nucleus
TP53BP1	3.82719	1.34382e-11	2.23974e-09	0.745959	27.5003	nucleus
EIF3G	3.55105	1.89719e-07	1.13376e-05	-1.89771	32.7617	cytosol
LENG1	3.49732	9.37588e-07	4.31219e-05	-0.382084	6.87713	nucleus
DDX54	3.41168	1.30099e-09	1.45e-07	-1.64231	23.5807	nucleus
DAZ3	3.38401	1.38561e-10	1.907e-08	0.793529	0	nucleus
TCEB3CL	3.29513	2.2745e-12	3.8982e-10	-0.148542	0	NA
EIF4G1	3.15925	0.000389434	0.00479126	-1.75654	89.5512	nucleus, cytosol
SPRR2B	3.09383	2.2745e-12	3.8982e-10	-0.0105302	0.00667995	NA
GTF2I	3.03519	0.000573776	0.00657258	0.895142	19.2956	NA
SPANXC	3.03036	1.78466e-05	0.000466502	0.374101	0.150914	nucleus
GSTT2B	2.99856	1.38561e-10	1.907e-08	-0.133996	0.388411	cytosol, extracellular
SCRIB	2.9639	1.19101e-08	1.05547e-06	0.326288	34.0175	plasma membrane, extracellular, nucleus
PTPMT1	2.94118	1.89719e-07	1.13376e-05	-1.32933	1.15306	mitochondrion, nucleus
CEP68	2.94031	0.00801375	0.0423584	-0.708102	10.2169	nucleus, cytoskeleton
TUBGCP6	2.91541	9.37588e-07	4.31219e-05	-1.68665	6.46424	cytosol, extracellular, cytoskeleton
RALBP1	2.89504	0.00199814	0.0163332	-0.0873191	21.8261	cytosol
ZFC3H1	2.85853	1.20966e-06	5.33394e-05	-0.782981	5.36166	extracellular
MNT	2.83669	2.3368e-10	3.12152e-08	0.744856	7.63303	nucleus
ELL	2.81835	6.8738e-05	0.00132706	-0.814189	4.84822	nucleus
CDC16	2.80408	0.000794733	0.00797675	-1.38724	31.6878	nucleus, cytosol, cytoskeleton
GATSL2	2.80402	9.54746e-10	1.10477e-07	0.118452	0.172508	NA
METAP2	2.7632	1.78466e-05	0.000466502	-1.3444	38.7885	plasma membrane, cytosol
AARS2	2.7535	9.37588e-07	4.31219e-05	-1.26342	17.1781	mitochondrion
SPINK1	2.7116	0.000114063	0.00196663	0.4544	0.479362	extracellular
DONSON	2.69743	4.15666e-07	2.24077e-05	-1.55988	7.28854	nucleus
LPAR5	2.69643	1.78466e-05	0.000466502	0.0567695	0.189042	plasma membrane
SRRT	2.68149	1.89719e-07	1.13376e-05	-1.20242	68.4497	NA
AAMP	2.65756	0.0011622	0.0104991	-0.958625	35.2321	plasma membrane, extracellular
WDR74	2.62639	2.24046e-05	0.000558332	-1.75979	12.1073	nucleus
CIAO1	2.60709	0.000243642	0.0033814	-1.03311	23.4306	cytosol, cytoskeleton
BAG6	2.60683	2.24164e-14	5.02551e-11	0.449018	54.1107	nucleus, cytosol
HNRNPU	2.56709	0.000949315	0.00919038	-1.41244	168.854	nucleus
SYT8	2.51726	0.000794733	0.00797675	-0.89676	0.00197008	plasma membrane
PSMB7	2.51637	1.78466e-05	0.000466502	-1.279	99.8652	nucleus, cytosol, extracellular
TARS	2.50347	6.8738e-05	0.00132706	-1.99013	100.846	cytosol, extracellular, cytoskeleton
SMC1A	2.49623	2.48139e-07	1.40434e-05	-1.0403	56.0687	nucleus, cytosol
GAR1	2.49529	1.78466e-05	0.000466502	-1.1522	29.1823	nucleus
LUC7L3	2.49409	2.24046e-05	0.000558332	-1.66359	29.9271	nucleus
DNASE2	2.49308	0.000957637	0.00919038	-0.468358	10.0387	vacuole, lysosome, extracellular
ZMIZ1	2.48424	4.2641e-06	0.000148402	-1.46404	25.9743	nucleus
SETD8	2.4806	0.0004365	0.00525855	-1.52106	6.25651	nucleus
POLR1A	2.47139	2.48139e-07	1.40434e-05	-1.66964	22.7344	nucleus
YARS2	2.45868	1.89719e-07	1.13376e-05	-1.68891	25.9777	mitochondrion
HSF1	2.4288	6.8738e-05	0.00132706	-1.08895	13.2707	nucleus, cytosol
RSRC2	2.42012	9.37588e-07	4.31219e-05	-0.825536	14.0596	nucleus
ANAPC2	2.41808	7.56572e-07	3.83929e-05	-1.33641	12.8264	nucleus, cytosol
PTEN	2.38085	2.42048e-21	8.79458e-18	3.11006	10.0376	plasma membrane, cytosol, nucleus
POPDC2	2.37531	4.94608e-06	0.000167954	-0.95124	0.17457	plasma membrane
ALG2	2.36932	6.8738e-05	0.00132706	-1.46897	10.6663	nucleus
RPL10	2.36611	0.00685761	0.0378669	-1.32107	152.246	cytosol
PRDM16	2.36461	6.8738e-05	0.00132706	-0.379873	0.103218	nucleus, cytosol
ATP6V1F	2.35818	4.2641e-06	0.000148402	-1.22157	38.2874	vacuole, cytosol, extracellular
CCDC137	2.35489	0.00238563	0.0176753	-0.458189	22.3363	nucleus
KLHDC3	2.35288	0.00450076	0.0284244	0.171923	120.44	nucleus, cytosol
ZNHIT6	2.35031	4.68426e-08	3.35035e-06	-1.81416	7.42787	extracellular
MCM2	2.33915	0.000794733	0.00797675	-1.67293	104.293	nucleus, cytoskeleton
MCM9	2.32373	1.89719e-07	1.13376e-05	-1.53747	2.37772	nucleus
ABCF1	2.30774	1.78466e-05	0.000466502	-1.57601	64.7585	nucleus, cytosol
RBM22	2.30723	0.000243642	0.0033814	-1.84662	20.9832	nucleus
GPR12	2.29949	0.000637173	0.00711217	-0.292449	0.0212389	plasma membrane
FBXL7	2.29592	0.00754999	0.0408825	0.0203774	12.3869	cytoskeleton
ITPRIPL1	2.28346	0.00659021	0.036669	-0.398204	1.99939	extracellular
TSEN2	2.26608	1.78466e-05	0.000466502	-1.01905	2.0995	nucleus, cytoskeleton
ARL16	2.26377	0.00147141	0.0127291	-0.0259565	4.28859	mitochondrion, cytosol
RNPC3	2.23885	0.000957637	0.00919038	-1.71112	3.12981	nucleus
NAA30	2.23658	9.37588e-07	4.31219e-05	-0.572209	5.98173	nucleus, cytosol
NFYB	2.23624	4.15871e-05	0.000921356	-0.310674	24.9611	nucleus
DDX24	2.23587	1.20966e-06	5.33394e-05	-1.19824	37.2516	nucleus
GLCE	2.23453	0.00559668	0.0336116	-0.625435	3.38065	golgi apparatus
PRPF18	2.22884	0.00238563	0.0176753	-0.496932	3.94929	nucleus
ARSD	2.21638	0.00194729	0.0159641	-0.241872	1.50517	vacuole, lysosome, extracellular
IER5	2.21372	4.46683e-05	0.000975348	-0.408132	15.9952	nucleus
PPP2R1A	2.20563	2.48139e-07	1.40434e-05	-0.680036	99.8953	mitochondrion, nucleus, cytosol, extracellular, cytoskeleton
RPL19	2.20367	1.78466e-05	0.000466502	-0.534426	452.897	nucleus, cytosol
ARCN1	2.19811	0.00238563	0.0176753	-1.30731	67.5035	endoplasmic reticulum, cytosol, golgi apparatus
SFSWAP	2.19279	0.000794733	0.00797675	-1.04159	7.34032	nucleus
WAPAL	2.18834	0.00116754	0.0105316	-1.53797	28.828	nucleus, cytoskeleton
ACTN4	2.18411	7.48523e-05	0.0014284	0.406523	92.9562	nucleus, extracellular
ZMYM2	2.183	6.75815e-25	3.06938e-21	2.94731	29.201	NA
GNB1L	2.17798	5.73989e-05	0.00118901	-1.14453	1.23058	plasma membrane
NF2	2.17074	3.13937e-13	6.06733e-11	1.2745	5.88075	plasma membrane, cytoskeleton, nucleus
RPSA	2.16951	2.48139e-07	1.40434e-05	-1.20307	407.763	nucleus, plasma membrane, extracellular, cytosol
CHERP	2.16701	0.000794733	0.00797675	-0.600386	19.9169	endoplasmic reticulum
NCAPH	2.15322	6.8738e-05	0.00132706	-1.33087	27.1543	cytosol
MARS2	2.13795	1.78466e-05	0.000466502	-1.43196	15.4455	mitochondrion
CPSF6	2.13788	6.8738e-05	0.00132706	-1.00985	61.5076	nucleus
SRSF3	2.12639	9.37588e-07	4.31219e-05	-1.21999	205.524	nucleus
TIMM13	2.12569	8.51226e-05	0.00157157	-0.697259	87.8257	mitochondrion, nucleus
CDC37	2.12136	0.000297623	0.00390109	-1.32728	58.648	cytosol, extracellular
UPF1	2.09486	0.000205786	0.00308775	-1.42127	26.156	nucleus, cytosol
MSC	2.07139	0.00659021	0.036669	0.152861	3.10799	nucleus

## Sheet: Sunitinib
Gene name	Suni CS	Suni P	Suni FDR	Essentialome CS	hESC_expression	Compartment
TP53	4.84632	5.02403e-89	4.56357e-85	4.73532	44.9065	mitochondrion, nucleus, cytosol, endoplasmic reticulum
CWC25	3.51488	1.00006e-11	3.46059e-10	-1.43572	9.03524	NA
PTEN	3.38184	6.69412e-54	4.05374e-50	3.11006	10.0376	plasma membrane, cytosol, nucleus
EIF2AK4	3.13135	2.18007e-09	4.319e-08	-0.269566	28.6846	cytosol
EHMT1	3.0066	4.01024e-15	2.67846e-13	-1.01994	19.1181	nucleus
PTPMT1	2.98784	3.4723e-14	2.00896e-12	-1.32933	1.15306	mitochondrion, nucleus
DDX54	2.95937	1.25532e-20	1.76787e-18	-1.64231	23.5807	nucleus
SMC1A	2.91622	1.0361e-13	5.36261e-12	-1.0403	56.0687	nucleus, cytosol
COPS5	2.79855	3.74888e-09	6.87938e-08	-1.63748	6.34454	nucleus
USP28	2.76967	4.03585e-53	1.83298e-49	1.91967	23.439	nucleus
PRKACG	2.74407	0.0034524	0.0100998	-0.606246	0.0314365	nucleus, cytosol
CPA4	2.68911	0.0206057	0.0449878	-0.736775	0.0240474	extracellular
EXOSC3	2.68537	5.57017e-05	0.000296493	-0.182205	9.68949	nucleus, cytosol
UBA2	2.67141	0.0189071	0.0421609	-0.436314	80.5524	nucleus
GATSL2	2.61305	3.67083e-18	3.87721e-16	0.118452	0.172508	NA
NF2	2.58475	3.83693e-26	9.26654e-24	1.2745	5.88075	plasma membrane, cytoskeleton, nucleus
SAMD8	2.56183	0.0130969	0.0310778	-0.0127689	4.52522	endoplasmic reticulum, plasma membrane
HPN	2.52486	0.0034524	0.0100998	-0.370708	2.24461	extracellular, plasma membrane, endoplasmic reticulum
PMAIP1	2.47088	1.6605e-31	4.30948e-28	2.17531	132.228	mitochondrion, nucleus, cytosol
MRPS22	2.44888	2.2715e-12	8.97096e-11	-1.17246	6.12179	mitochondrion
ALG2	2.4333	6.05075e-07	5.97413e-06	-1.46897	10.6663	nucleus
DHX33	2.38542	4.22582e-11	1.29461e-09	-1.48696	32.5316	nucleus
YARS2	2.28949	2.24445e-17	2.14604e-15	-1.68891	25.9777	mitochondrion
URB2	2.27587	5.9872e-11	1.78019e-09	-1.90994	28.5767	nucleus
TTF2	2.26638	4.95189e-13	2.23228e-11	-1.28143	17.2771	nucleus
ILK	2.2437	6.58865e-09	1.13306e-07	-0.499245	0.316654	plasma membrane, cytosol, nucleus
EIF3G	2.23431	7.41843e-16	5.68653e-14	-1.89771	32.7617	cytosol
SUFU	2.22624	8.00451e-36	2.90836e-32	1.89076	5.25204	nucleus, cytosol
NME1-NME2	2.21677	4.01024e-15	2.67846e-13	0.0992378	1.47827	nucleus, cytosol, extracellular
INTS3	2.21134	7.41843e-16	5.68653e-14	-1.48202	16.9428	nucleus
WWC2	2.19202	0.00411422	0.0117354	-0.187673	12.9239	cytosol
PPP6C	2.1834	0.00012117	0.000581583	-0.588409	17.1284	cytosol
ARCN1	2.17619	0.000749387	0.00276541	-1.30731	67.5035	endoplasmic reticulum, cytosol, golgi apparatus
BAX	2.11739	8.04767e-24	1.41944e-21	0.906993	42.541	mitochondrion, nucleus, cytosol, extracellular, endoplasmic reticulum
PPP2CA	2.11581	5.9999e-06	4.39517e-05	-1.47833	60.5469	mitochondrion, nucleus, cytosol, extracellular, cytoskeleton
ANAPC2	2.09779	1.0361e-13	5.36261e-12	-1.33641	12.8264	nucleus, cytosol
DNAJC9	2.06789	0.000428099	0.0017256	-1.33753	6.1898	plasma membrane, extracellular, nucleus
EIF4G1	2.05949	4.95189e-13	2.23228e-11	-1.75654	89.5512	nucleus, cytosol
TRIP12	2.03444	0.000359712	0.0014896	-0.267219	26.8319	nucleus, cytosol
PAOX	1.97743	5.13579e-09	9.01468e-08	-0.84999	1.25487	peroxisome
MARS2	1.97611	1.01581e-07	1.25795e-06	-1.43196	15.4455	mitochondrion
GTF2I	1.95544	1.08476e-07	1.33969e-06	0.895142	19.2956	NA
PNMA6C	1.95219	1.29921e-10	3.54928e-09	0.0731451	0.954281	mitochondrion, nucleus, cytosol
PRPF18	1.94667	9.32526e-05	0.000461487	-0.496932	3.94929	nucleus
BCAS2	1.92569	0.0206057	0.0449878	-0.765348	63.7406	nucleus
CD79A	1.921	1.11458e-05	7.50505e-05	-0.375029	0.174587	vacuole, endosome, plasma membrane, extracellular
MNT	1.91486	1.12147e-18	1.2977e-16	0.744856	7.63303	nucleus
ZBTB17	1.91246	0.000138031	0.000648296	-0.750957	4.53875	nucleus
EIF2B2	1.89376	1.0361e-13	5.36261e-12	-0.692361	8.37329	cytosol
RTTN	1.87663	0.00196782	0.00627182	-1.22224	5.39416	cytoskeleton
SPRR2F	1.85566	1.05256e-10	2.92832e-09	0.20998	0.12805	plasma membrane
RBM27	1.84986	6.60902e-11	1.94552e-09	-0.773634	34.2403	nucleus
WDR55	1.84103	0.00164183	0.00537425	-1.22093	5.50008	nucleus
POLA2	1.8406	0.00696762	0.0182551	-0.872876	11.7608	nucleus
C11orf84	1.84047	1.0361e-13	5.36261e-12	-0.844326	87.5144	nucleus
PDE12	1.82194	2.3793e-10	6.02017e-09	-0.654169	5.46308	mitochondrion
SRCRB4D	1.81088	1.01581e-07	1.25795e-06	-0.954393	10.5821	extracellular
POLR1D	1.80493	8.08654e-06	5.67651e-05	-0.372419	27.5731	nucleus, cytosol
PRCC	1.79956	1.36895e-19	1.7764e-17	-1.62986	30.324	nucleus
TSHZ3	1.79448	0.00139367	0.00469563	0.078739	4.12049	nucleus
YBX2	1.77989	1.79903e-06	1.5373e-05	-0.77045	8.35815	nucleus
RPL28	1.77752	0.00456878	0.0128207	-0.806204	66.7827	NA
TP53BP1	1.76406	1.77426e-13	8.87961e-12	0.745959	27.5003	nucleus
AMDHD1	1.75851	0.00122991	0.00424223	-0.041386	0.322475	cytosol
TRAPPC5	1.75575	3.3424e-07	3.53237e-06	-0.975006	0.74198	cytosol
COL3A1	1.74736	5.57017e-05	0.000296493	-0.973245	3.35201	extracellular
WDR46	1.72473	0.000689735	0.00257775	-1.39516	31.6016	nucleus
RTCB	1.71211	0.00176532	0.00572484	-1.06583	58.7744	endoplasmic reticulum, nucleus
NPLOC4	1.70971	0.00150684	0.00502105	-1.05913	20.6676	nucleus, cytosol
STK11	1.70926	8.26891e-12	2.99843e-10	-0.769643	12.6729	mitochondrion, nucleus, extracellular, cytosol
FXN	1.70117	1.0361e-13	5.36261e-12	-1.35161	10.5962	mitochondrion, cytosol
FLT4	1.69395	3.92384e-05	0.000220217	-0.429477	2.63463	plasma membrane, extracellular, nucleus
ELP6	1.69386	0.00696762	0.0182551	-1.07671	11.3792	mitochondrion, plasma membrane, chloroplast, nucleus
HSPD1	1.69375	0.00433333	0.0122871	-1.18526	252.653	vacuole, mitochondrion, extracellular, cytosol
CHTF18	1.69253	6.67104e-10	1.48703e-08	-1.03953	10.305	nucleus
GNB1L	1.68766	3.07539e-08	4.36148e-07	-1.14453	1.23058	plasma membrane
CCDC174	1.68738	5.18445e-08	7.03404e-07	-1.08634	10.0605	nucleus
GATAD2A	1.68687	3.07539e-08	4.36148e-07	-1.41843	27.8731	nucleus
TIMM44	1.68535	1.01581e-07	1.25795e-06	-1.54957	20.5401	mitochondrion
MBD3L5	1.67391	5.76223e-19	6.84199e-17	0.319739	0	nucleus
PRAMEF6	1.67368	3.64032e-24	6.4837e-22	-0.183874	0	NA
SCRIB	1.67344	3.72321e-10	8.98268e-09	0.326288	34.0175	plasma membrane, extracellular, nucleus
KLHL12	1.6651	0.0107929	0.0262588	-0.360735	20.3324	cytosol
ZCCHC10	1.66206	0.00164183	0.00537425	-0.500875	6.1721	nucleus
INTS7	1.65988	2.71362e-08	3.97247e-07	-1.14895	8.40412	nucleus
WDR26	1.6442	1.32688e-08	2.08525e-07	-0.470023	13.6719	nucleus
E4F1	1.64007	1.92062e-09	3.83849e-08	-1.7215	6.54567	nucleus
CHMP7	1.63632	3.49876e-16	2.86315e-14	-1.01733	9.50599	vacuole, endosome, nucleus, cytosol
IMP3	1.62485	0.000337536	0.00140481	-1.2566	28.7802	nucleus
SEMA6C	1.62321	0.000211187	0.000941506	-0.0661461	4.53701	plasma membrane
UQCRH	1.61822	0.00556474	0.015091	-1.22206	221.082	mitochondrion
CCDC6	1.61605	1.91896e-15	1.38822e-13	2.87144	36.5274	cytosol
ITPR1	1.61396	0.00954341	0.0237859	0.127148	0.864151	endoplasmic reticulum, plasma membrane
FRAT1	1.60936	2.1574e-05	0.000131126	-0.798339	8.2638	cytosol
RAD9A	1.6081	2.45215e-06	2.024e-05	-1.2115	4.73394	nucleus
CCT8	1.60208	8.01982e-06	5.63621e-05	-1.14569	127.08	extracellular, nucleus, cytosol, cytoskeleton
BRAT1	1.59516	8.93635e-09	1.46522e-07	-0.296358	8.44513	nucleus
PPP6R3	1.5902	0.000145048	0.000677053	-0.209095	15.6979	plasma membrane, cytosol, nucleus
MTG1	1.58836	2.14182e-05	0.000131126	-0.895247	2.05454	mitochondrion
CTBP1	1.58269	1.85198e-07	2.14709e-06	-0.277009	16.426	nucleus

## Sheet: Vemorafenib
Gene name	Vemur CS	Vemur P	Vemur FDR	Essentialome CS	hESC_expression	Compartment
TP53	9.49857	1.15391e-36	1.04816e-32	4.73532	44.9065	mitochondrion, nucleus, cytosol, endoplasmic reticulum
PMAIP1	8.86555	7.47524e-29	4.52676e-25	2.17531	132.228	mitochondrion, nucleus, cytosol
NF2	6.36321	7.93045e-20	2.40121e-16	1.2745	5.88075	plasma membrane, cytoskeleton, nucleus
PARS2	6.00356	2.01069e-07	2.32664e-05	-1.12983	7.34389	mitochondrion
GTF3C5	5.75953	0.000524025	0.00890548	-1.05618	29.6978	nucleus
TERF2	5.74257	0.000524025	0.00890548	-1.61365	6.50136	nucleus, golgi apparatus
EIF2AK4	5.74163	1.06518e-05	0.0005609	-0.269566	28.6846	cytosol
COQ4	5.34265	0.00586697	0.0480113	-0.828966	9.55006	mitochondrion
RPL23A	5.29794	6.39368e-06	0.000365264	-2.32019	21.7022	extracellular, nucleus, cytosol
FASTK	5.15325	0.00586697	0.0480113	-0.165756	4.82577	mitochondrion
LGALS7B	5.12898	2.01069e-07	2.32664e-05	0.409779	0.0755321	extracellular
PTEN	5.12065	3.70738e-22	1.34704e-18	3.11006	10.0376	plasma membrane, cytosol, nucleus
NBPF16	5.03404	3.04888e-08	4.61575e-06	-0.425626	0.570106	NA
CCZ1B	4.97188	2.01069e-07	2.32664e-05	-0.382985	2.57893	vacuole, lysosome
EIF4G1	4.9058	1.19458e-06	0.000102368	-1.75654	89.5512	nucleus, cytosol
EXOSC3	4.809	0.000524025	0.00890548	-0.182205	9.68949	nucleus, cytosol
USP28	4.7117	4.64483e-24	2.10956e-20	1.91967	23.439	nucleus
GTF2IRD2B	4.36405	0.000133912	0.0033695	-0.0893513	0.261248	NA
UTP3	4.24009	0.000524025	0.00890548	-1.8882	74.0289	nucleus
KRTAP2-4	4.20584	2.01069e-07	2.32664e-05	-0.388091	0	cytoskeleton
KRTAP2-3	3.97279	2.01069e-07	2.32664e-05	-0.587039	0.0215154	cytosol, cytoskeleton
TOMM40	3.92417	0.000133912	0.0033695	-1.36519	54.8057	mitochondrion, nucleus, extracellular
DNAJC17	3.90503	0.000133912	0.0033695	-0.728257	5.0115	nucleus
B3GAT3	3.88154	0.000591751	0.00973763	-0.384726	8.46822	extracellular, golgi apparatus
TPX2	3.80735	0.000133912	0.0033695	-1.4965	143.066	nucleus, cytoskeleton
HS2ST1	3.78195	0.00292797	0.0301715	-0.207294	8.41726	golgi apparatus
MRPL28	3.70501	3.08285e-05	0.00117168	-1.56688	20.3811	mitochondrion
BUB1B	3.66752	0.00184735	0.0215964	-0.638335	45.359	nucleus, cytosol, cytoskeleton
ABCA3	3.64288	0.00586697	0.0480113	-0.815571	4.64149	plasma membrane, extracellular
POLR3E	3.58536	1.19458e-06	0.000102368	-1.64114	12.702	nucleus, cytosol
ZBED2	3.57717	0.000133912	0.0033695	-1.25781	0	nucleus
GM2A	3.53468	0.00586697	0.0480113	0.374318	21.15	vacuole, lysosome, extracellular
UBTF	3.53117	3.08285e-05	0.00117168	-1.00938	44.869	nucleus
MAPK7	3.50081	0.000524025	0.00890548	-0.472553	5.35047	nucleus, cytosol
LRIG1	3.45941	0.00586697	0.0480113	-0.400839	32.1536	plasma membrane
S100A2	3.38436	0.003491	0.0342261	-0.0533973	0.107375	cytosol
AURKAIP1	3.35808	0.000524025	0.00890548	-1.32368	47.4737	mitochondrion, nucleus
TIMELESS	3.3406	3.08285e-05	0.00117168	-1.48936	55.8325	nucleus, cytoskeleton
TUBGCP5	3.33636	0.000133912	0.0033695	-1.59553	8.13677	NA
TRAPPC4	3.31491	1.19458e-06	0.000102368	-1.47583	8.77016	cytosol, golgi apparatus
RHOXF2B	3.26851	3.04888e-08	4.61575e-06	-0.106169	0	nucleus
DDX49	3.2372	0.00184735	0.0215964	-1.39472	11.6056	nucleus
ZMYM2	3.23081	4.18616e-16	1.08643e-12	2.94731	29.201	NA
HSPA5	3.17425	6.39368e-06	0.000365264	-2.19817	462.092	extracellular, nucleus, endoplasmic reticulum
FIP1L1	3.16959	0.00184735	0.0215964	-1.36243	10.7505	nucleus
HMGCR	3.1419	0.000133912	0.0033695	-1.46808	51.8166	endoplasmic reticulum, peroxisome
MAP4K4	3.1016	0.00121692	0.0169799	0.709003	47.1083	nucleus, cytosol
CCT6A	3.07242	0.00586697	0.0480113	-1.10144	136.448	extracellular, cytosol, cytoskeleton
RUVBL2	3.07175	4.63595e-06	0.000325179	-1.97767	38.389	nucleus, extracellular
BAX	3.01294	2.45171e-10	4.04911e-07	0.906993	42.541	mitochondrion, nucleus, cytosol, extracellular, endoplasmic reticulum
FLCN	2.99569	3.10085e-15	7.04164e-12	0.519661	5.66985	vacuole, nucleus, plasma membrane, lysosome
GPR45	2.94161	0.000524025	0.00890548	-0.673675	0.171079	plasma membrane
RNF111	2.93751	0.00457876	0.0421389	0.257742	3.49659	nucleus
KTI12	2.90458	0.00184735	0.0215964	-0.942037	17.1534	extracellular
KLHL2	2.90111	0.000170249	0.0039389	0.074828	2.9804	cytosol, cytoskeleton
TPI1	2.89195	0.00586697	0.0480113	-0.747543	299.783	nucleus, extracellular
POLD1	2.88956	0.00586697	0.0480113	-1.08761	32.5057	nucleus
U2AF2	2.88489	0.00184735	0.0215964	-0.684644	101.068	nucleus
VPS25	2.8605	5.99133e-05	0.00201191	-1.56805	34.7754	vacuole, endosome, nucleus, cytosol, extracellular
POT1	2.84076	0.00184735	0.0215964	-1.42264	3.96231	nucleus
POLE	2.83173	6.39368e-06	0.000365264	-1.83081	21.487	plasma membrane, nucleus
NOP9	2.82704	0.0047136	0.0423711	-1.90616	14.5309	nucleus, cytosol
FARSA	2.82406	0.00184735	0.0215964	-1.64934	32.8215	cytosol
TMEM17	2.82213	0.00578118	0.0480113	0.268427	0.639991	plasma membrane
MYH9	2.82061	0.0020779	0.023216	0.598039	138.686	cytoskeleton, nucleus, plasma membrane, extracellular, cytosol
MTMR12	2.8165	0.00413577	0.0391821	-0.530849	17.691	cytosol
L3MBTL3	2.81437	4.49722e-06	0.000325179	0.356055	1.81586	nucleus
FAM173A	2.79994	0.00586697	0.0480113	-0.00539004	2.44461	cytosol
GNB2L1	2.78981	1.19458e-06	0.000102368	-2.31689	138.504	extracellular, plasma membrane, cytosol, nucleus
BRAT1	2.75547	0.000133912	0.0033695	-0.296358	8.44513	nucleus
ATP2B3	2.74122	0.00184735	0.0215964	-0.450538	0.0742287	plasma membrane, extracellular, golgi apparatus
ANKRD11	2.73668	6.39368e-06	0.000365264	-1.53671	30.6559	plasma membrane, nucleus
KLHDC4	2.73597	0.00312454	0.0313265	-0.884757	3.94334	mitochondrion, nucleus, cytosol
TRIM49C	2.73287	3.04888e-08	4.61575e-06	0.0522068	0	nucleus, cytosol
MYL6	2.71161	3.68465e-11	6.69391e-08	1.55257	72.0598	cytosol, extracellular, cytoskeleton
BTAF1	2.70043	0.00015703	0.00376355	-1.39624	24.8093	nucleus
TP53TG3D	2.70032	1.19458e-06	0.000102368	-0.544611	0	NA
CHERP	2.68927	0.00184735	0.0215964	-0.600386	19.9169	endoplasmic reticulum
RASA2	2.67638	2.73235e-05	0.00117168	0.86246	8.20494	cytosol
TMEM176B	2.6751	0.00118859	0.0166356	0.684687	0.152769	plasma membrane, nucleus
TBCC	2.6475	0.000524025	0.00890548	-1.4139	20.0368	NA
POLG	2.64259	0.000133912	0.0033695	-0.752617	12.278	mitochondrion, extracellular
FAM72D	2.61975	0.000248473	0.00542549	-0.242661	3.90483	extracellular
PELP1	2.60241	0.00184735	0.0215964	-1.80699	36.4089	nucleus
ELL	2.60109	0.00586697	0.0480113	-0.814189	4.84822	nucleus
TOP2A	2.57588	0.00586697	0.0480113	-1.67729	125.018	nucleus
XRCC5	2.56151	0.000133912	0.0033695	-1.45142	209.775	plasma membrane, cytosol, nucleus
TAOK1	2.54656	0.000287781	0.00612192	0.468975	19.7318	cytosol, extracellular
FAM64A	2.54385	0.00586697	0.0480113	-0.240612	36.1702	nucleus
RBM27	2.54262	0.00586697	0.0480113	-0.773634	34.2403	nucleus
TONSL	2.51149	0.000133912	0.0033695	-1.65969	22.3385	nucleus
RABGGTA	2.504	0.000133912	0.0033695	-1.62699	2.88076	plasma membrane
BPTF	2.49952	0.00184735	0.0215964	-0.143241	40.0075	nucleus, extracellular
POLR3B	2.49197	0.00586697	0.0480113	-1.06555	9.66011	nucleus, cytosol
LIG1	2.48144	0.000248473	0.00542549	-1.43171	22.1688	nucleus, golgi apparatus
EXOC2	2.48009	0.000524025	0.00890548	-1.3466	43.9115	plasma membrane, cytosol
CCL5	2.47909	0.000294383	0.00623318	0.552169	0	NA
DPH1	2.46815	0.00323835	0.0324138	-0.371505	2.73345	cytosol
RNH1	2.46568	3.08285e-05	0.00117168	-1.25262	4.99006	nucleus, cytosol, extracellular
AQR	2.45076	3.08285e-05	0.00117168	-2.07558	19.3202	nucleus

## Sheet: Methorexate
Gene name	MTX CS	MTX P	MTX FDR	Essentialome CS	hESC_expression	Compartment
TP53	7.89739	6.91e-12	4.18e-08	4.73532	44.9065	mitochondrion, nucleus, cytosol, endoplasmic reticulum
ZNHIT6	4.51065	1.41e-11	6.4e-08	-1.81416	7.42787	extracellular
RTDR1	4.20308	0.000560656	0.00963617	-0.141007	0.065364	cytosol
APOL6	4.17112	8.08e-06	0.000567923	-0.33867	0.0753041	nucleus, plasma membrane, cytosol
KCNA6	4.15443	0.00214062	0.0237851	-0.667431	1.33495	plasma membrane
PMAIP1	3.98952	6.03e-07	0.000124384	2.17531	132.228	mitochondrion, nucleus, cytosol
CWC25	3.91029	1.46e-07	5.7e-05	-1.43572	9.03524	NA
ZNF593	3.89494	0.0001459	0.00398829	-0.730921	0.160157	nucleus
PLK3	3.87473	0.00236224	0.025517	-0.144197	2.40835	nucleus, cytoskeleton, golgi apparatus
DKC1	3.68013	0.000584459	0.00990669	-1.32899	64.0833	nucleus
POLA2	3.63098	5.72e-05	0.00220596	-0.872876	11.7608	nucleus
PRCC	3.50887	1.29e-10	3.36e-07	-1.62986	30.324	nucleus
QRICH1	3.49196	1.74e-06	0.000251329	-1.17017	30.6861	nucleus
HUS1	3.4885	5.46e-11	1.98e-07	-1.19199	6.11874	nucleus
CDK4	3.47728	1.03e-05	0.000680321	-0.622695	26.4811	nucleus, cytosol
NLRP1	3.44709	8.72e-06	0.000606623	0.312246	1.18756	nucleus, cytosol
RLF	3.39823	0.000156713	0.00415621	-0.246834	14.3695	nucleus
RPL18	3.38204	3.07e-05	0.00143143	-1.56878	88.039	nucleus, cytosol
EIF3G	3.34153	2.89e-09	5.21e-06	-1.89771	32.7617	cytosol
ABI3	3.31179	6.85e-05	0.00253391	-0.385571	1.29247	cytosol
SLAMF1	3.29355	0.00332204	0.0324374	-0.775783	0.00642784	plasma membrane, extracellular
PHF23	3.22058	1.83e-06	0.000256085	-1.25091	14.8936	nucleus
SMTNL2	3.18313	0.00191584	0.0219867	0.212779	1.82316	nucleus
UBE2R2	3.06717	2.81e-05	0.00141197	-0.302872	47.9966	nucleus
TMEM132B	3.05735	2.95e-06	0.000350299	-0.433412	8.8735	nucleus, cytosol
ZNF259	3.04262	0.000149764	0.0040419	-1.8238	29.5991	nucleus
DGCR14	3.03607	4.24e-05	0.0017669	-1.32211	5.29248	nucleus
DCAF15	3.00182	0.000145798	0.00398829	-0.202854	37.2913	nucleus
TRIM29	2.98866	0.000547876	0.00947028	-0.395337	0.0144606	nucleus, cytoskeleton
GPN2	2.96827	6.75e-08	3.41e-05	-1.77152	9.92207	mitochondrion
EIF2B5	2.9041	7.52e-09	7.58e-06	-1.20917	9.98039	nucleus, cytosol
WRAP53	2.86329	0.000122956	0.00365752	-1.06557	7.96067	nucleus
PRKACG	2.83391	0.00359307	0.0341576	-0.606246	0.0314365	nucleus, cytosol
TIMELESS	2.7734	2.86e-09	5.21e-06	-1.48936	55.8325	nucleus, cytoskeleton
USP28	2.751	1.32e-06	0.000209882	1.91967	23.439	nucleus
PAOX	2.7386	0.000114887	0.0035739	-0.84999	1.25487	peroxisome
DYNLRB1	2.70897	0.000207642	0.00510451	-0.922448	23.2012	cytoskeleton
CYCS	2.61688	0.000191778	0.00478576	-1.14923	83.6995	mitochondrion, nucleus, cytosol
CCDC174	2.61339	8.12e-07	0.000155299	-1.08634	10.0605	nucleus
CASC3	2.58678	3.16e-06	0.000370428	-0.877512	36.4045	nucleus, cytosol
KRTAP2-1	2.57698	0.000188515	0.00475431	-0.637271	0	extracellular, cytosol, cytoskeleton
FDX1L	2.54275	9.39e-06	0.000636256	-1.3989	0.0308222	mitochondrion
WAPAL	2.53435	1.31e-07	5.42e-05	-1.53797	28.828	nucleus, cytoskeleton
HNRNPH1	2.534	5.44e-12	4.18e-08	-1.30787	59.0473	nucleus
RALGAPB	2.52724	0.000130727	0.00365752	0.991062	9.45476	nucleus, cytosol
LONP1	2.52626	2.11e-08	1.67e-05	-0.747309	35.0493	mitochondrion, nucleus
ARID1A	2.52335	9.46e-09	9.04e-06	-0.522094	31.0516	nucleus
KLHL11	2.52219	9.1e-05	0.00305014	0.0138487	7.89102	cytosol, extracellular
MRPS18A	2.47028	0.000780951	0.012273	-0.849324	15.4231	mitochondrion
KLHDC4	2.45954	0.000208396	0.00511328	-0.884757	3.94334	mitochondrion, nucleus, cytosol
COX11	2.4562	0.00214038	0.0237851	-0.468337	8.27381	mitochondrion
NVL	2.43456	3.13e-07	8.01e-05	-1.64386	10.2315	mitochondrion, nucleus
PSMB3	2.43049	0.000163442	0.00426617	-1.53914	80.2206	NA
EIF4G1	2.41329	3.4e-06	0.000386172	-1.75654	89.5512	nucleus, cytosol
RPSA	2.40945	2.41e-06	0.000314463	-1.20307	407.763	nucleus, plasma membrane, extracellular, cytosol
KRI1	2.40795	8.1e-06	0.000567923	-1.23651	13.973	nucleus
CBWD1	2.3836	1.16e-06	0.00018912	-1.14432	2.39787	nucleus, cytosol
PI4KB	2.38186	8.85e-05	0.00299517	-0.562597	7.60321	NA
METTL1	2.34797	2.43e-06	0.000315287	-1.24894	7.43406	nucleus
ZFP91	2.34577	3.28e-06	0.000376724	-0.560379	23.154	nucleus
F8A1	2.34124	5.5e-08	2.86e-05	-0.773888	5.55698	NA
SCAF1	2.34052	3.97e-05	0.00169878	-1.69092	44.9375	nucleus
GNL2	2.33739	0.0011093	0.0159058	-0.996506	34.7505	nucleus
DDX11	2.31264	2.25e-07	6.38e-05	-1.24919	12.4425	NA
MTIF2	2.31104	0.000140197	0.00388849	-0.595389	18.269	mitochondrion, nucleus
RNF112	2.29421	0.000149432	0.00403978	-0.17116	1.02376	nucleus
URB2	2.29046	4.02e-09	5.21e-06	-1.90994	28.5767	nucleus
POLR3B	2.28986	1.18e-05	0.000764576	-1.06555	9.66011	nucleus, cytosol
TELO2	2.2877	4.02e-07	9.66e-05	-1.6695	27.5746	nucleus
WDR43	2.28587	0.00022579	0.005369	-2.00307	65.6066	nucleus
NHLRC4	2.27671	0.00434688	0.0390939	0.12586	0.0746292	NA
TBCC	2.26738	0.003613	0.0342524	-1.4139	20.0368	NA
RPS7	2.26437	3.8e-06	0.000415745	-0.927589	148.728	extracellular, nucleus, cytosol
TIPRL	2.26107	7.44e-05	0.00266457	-1.08319	26.4333	cytosol
ARIH1	2.25951	1.95e-07	5.7e-05	-0.728849	13.4173	nucleus, cytosol
FDPS	2.25628	6.94e-08	3.41e-05	-1.69105	15.1905	nucleus, cytosol
HDGFRP3	2.23279	0.00129986	0.0177107	0.197136	48.682	nucleus, cytosol
BTAF1	2.23065	0.000119162	0.00365752	-1.39624	24.8093	nucleus
CHEK2	2.2248	0.00199049	0.0224743	1.16442	13.0341	nucleus, golgi apparatus
POLR3H	2.20675	4.95e-06	0.000472067	-1.33554	6.36784	nucleus, cytosol, cytoskeleton
NSUN4	2.20257	6.65e-09	7.11e-06	-1.15964	3.11979	mitochondrion
SKIV2L2	2.20044	1.88e-05	0.00106617	-1.14171	32.0209	nucleus
PABPC1L2B	2.19084	0.000100604	0.0032579	0.333605	0.129452	extracellular
SCAP	2.18364	0.000298657	0.00659258	-1.20775	30.4651	endoplasmic reticulum, golgi apparatus
WBSCR16	2.17836	4.16e-07	9.68e-05	-0.894687	10.7774	NA
GPATCH1	2.17579	6.73e-06	0.00049924	-0.85902	6.09031	nucleus
HEATR2	2.17567	6.87e-06	0.000505522	-1.05723	17.0189	cytosol
PTPMT1	2.16824	4.87e-08	2.6e-05	-1.32933	1.15306	mitochondrion, nucleus
FANCI	2.16675	3.71e-06	0.00041089	-1.15394	25.1957	nucleus
XPO1	2.15453	1.52e-07	5.7e-05	-2.46018	52.0402	nucleus, cytosol
PSMC3	2.15053	6.93e-06	0.000507727	-1.6855	89.1624	nucleus, cytosol
LAD1	2.14569	4.31e-06	0.000452611	-0.446041	13.637	extracellular
CBX2	2.13884	7.83e-11	2.37e-07	-1.32071	77.44	nucleus
SMAD9	2.12747	4.57e-05	0.00184024	-0.108788	0.851497	nucleus, cytosol
RPN1	2.11029	0.00322076	0.0316954	-1.17224	73.7328	endoplasmic reticulum, extracellular
CROCC	2.10313	2.94e-08	1.73e-05	-1.43573	14.9523	plasma membrane, extracellular, cytoskeleton
MIS18BP1	2.08992	0.000171721	0.00441878	-1.4604	24.1694	nucleus
GTF3C5	2.081	2.83e-05	0.00141197	-1.05618	29.6978	nucleus
KRT5	2.08024	0.000136165	0.00379402	-0.100179	0.00609566	extracellular, nucleus, cytosol, cytoskeleton
NAALADL1	2.06531	0.00271593	0.0282267	-0.768898	0.22812	plasma membrane

## Sheet: Olaparib
Gene name	Ola CS	Ola P	Ola FDR	Essentialome CS	hESC_expression	Compartment
TP53	8.9392	1.89e-13	1.72e-09	4.73532	44.9065	mitochondrion, nucleus, cytosol, endoplasmic reticulum
CHEK2	5.39783	1.84e-07	1.64e-05	1.16442	13.0341	nucleus, golgi apparatus
PLK3	5.38168	1.45e-05	0.000339382	-0.144197	2.40835	nucleus, cytoskeleton, golgi apparatus
DKC1	4.83747	2.26e-05	0.000489717	-1.32899	64.0833	nucleus
ZNF259	4.63183	6.7e-08	8.12e-06	-1.8238	29.5991	nucleus
HNRNPH1	4.5225	7.74e-13	4.69e-09	-1.30787	59.0473	nucleus
POLR3B	4.47514	5.46e-09	1.34e-06	-1.06555	9.66011	nucleus, cytosol
PLK5	4.46787	7.09e-07	3.71e-05	-0.71154	0.648224	nucleus
PMAIP1	4.35211	9.42e-08	1.08e-05	2.17531	132.228	mitochondrion, nucleus, cytosol
UBXN4	4.30638	7.9e-07	4.06e-05	0.0249156	33.6034	endoplasmic reticulum
PRKACG	4.12041	7.29e-10	3.58e-07	-0.606246	0.0314365	nucleus, cytosol
APOL6	3.91454	7.91e-07	4.06e-05	-0.33867	0.0753041	nucleus, plasma membrane, cytosol
RTDR1	3.89918	0.00554692	0.0279298	-0.141007	0.065364	cytosol
NCAPH	3.87276	4.01e-09	1.12e-06	-1.33087	27.1543	cytosol
NSMCE2	3.71638	0.000659279	0.00571155	-1.36804	4.25625	nucleus
DDX46	3.71349	3.96e-05	0.000756597	-1.20154	32.5884	nucleus
UBE2R2	3.6995	3e-08	4.33e-06	-0.302872	47.9966	nucleus
RPL18	3.66209	0.000627898	0.00548146	-1.56878	88.039	nucleus, cytosol
RLF	3.55822	0.00540015	0.0274341	-0.246834	14.3695	nucleus
SLC35D3	3.50584	5.02e-05	0.000860683	-0.0597253	0.974036	vacuole, endosome, plasma membrane, endoplasmic reticulum
RNF112	3.49493	3.43e-06	0.000114963	-0.17116	1.02376	nucleus
NF2	3.49482	4.14e-05	0.000778633	1.2745	5.88075	plasma membrane, cytoskeleton, nucleus
CWC25	3.40708	8.3e-09	1.9e-06	-1.43572	9.03524	NA
EIF4G1	3.35592	3.83e-11	7.72e-08	-1.75654	89.5512	nucleus, cytosol
SCRN2	3.31671	0.00405171	0.0226554	-0.181291	3.8085	extracellular
SULT1A3	3.26682	5.52e-05	0.000916168	-0.758206	0.0495864	cytosol
ARID1A	3.22235	2.08e-10	1.93e-07	-0.522094	31.0516	nucleus
BAX	3.21447	4.85e-07	3.23e-05	0.906993	42.541	mitochondrion, nucleus, cytosol, extracellular, endoplasmic reticulum
KCNA6	3.21001	0.00400155	0.0224648	-0.667431	1.33495	plasma membrane
USP28	3.20637	2.86e-09	1.08e-06	1.91967	23.439	nucleus
SULT1A4	3.14045	5.48e-05	0.000911037	-0.758206	0	NA
DYNLRB1	3.09049	3.98e-05	0.00075843	-0.922448	23.2012	cytoskeleton
ABI3	3.08712	8.15e-08	9.55e-06	-0.385571	1.29247	cytosol
TP53BP1	3.07458	2.29e-06	9.26e-05	0.745959	27.5003	nucleus
SKIV2L	3.00387	1.53e-05	0.000354807	-0.9472	12.1918	nucleus
PPM1D	2.9578	0.00711477	0.0340955	-0.668224	10.3013	nucleus
KLHL11	2.94823	5.4e-05	0.000900007	0.0138487	7.89102	cytosol, extracellular
WDR43	2.9175	1.48e-07	1.34e-05	-2.00307	65.6066	nucleus
SNRNP27	2.87939	0.00562231	0.0282323	-0.884092	9.43384	nucleus
C11orf91	2.8643	0.000505056	0.00487739	-0.406713	0.0404944	nucleus
EIF3B	2.8129	4.28e-06	0.000138854	-1.16971	65.7432	nucleus, cytosol, extracellular
HSP90B1	2.80301	2.54e-05	0.00053783	-0.27072	282.887	nucleus, cytosol, extracellular, endoplasmic reticulum
ST6GALNAC3	2.79716	0.00563486	0.0282786	0.326799	5.63997	golgi apparatus
WAPAL	2.79032	3.61e-12	9.36e-09	-1.53797	28.828	nucleus, cytoskeleton
SENP5	2.78008	0.00167353	0.0116755	0.0504672	8.54598	nucleus
SYT13	2.73756	8.83e-05	0.00130934	-0.00857965	5.48058	plasma membrane
NPAT	2.71204	5.52e-09	1.34e-06	-1.28964	7.80031	nucleus
SKIV2L2	2.68124	6.62e-08	8.07e-06	-1.14171	32.0209	nucleus
PHF23	2.68055	2.4e-06	9.54e-05	-1.25091	14.8936	nucleus
HIST1H2AG	2.66754	0.00202245	0.0131034	-0.0821584	2.41401	nucleus, extracellular
GINS4	2.6524	5.12e-07	3.34e-05	-1.2747	7.58557	nucleus
RPN1	2.62427	4.65e-05	0.000849711	-1.17224	73.7328	endoplasmic reticulum, extracellular
BTAF1	2.59075	1.46e-08	2.83e-06	-1.39624	24.8093	nucleus
NAA25	2.52831	1.52e-05	0.00035417	-1.59974	11.0454	nucleus, golgi apparatus
CHST14	2.5102	0.00240161	0.0150656	0.0364227	10.2076	extracellular, golgi apparatus
KRT5	2.50746	1.07e-07	1.18e-05	-0.100179	0.00609566	extracellular, nucleus, cytosol, cytoskeleton
PRCC	2.5014	1.57e-09	6.47e-07	-1.62986	30.324	nucleus
MRPS34	2.48941	4.91e-08	6.5e-06	-0.956235	84.3221	mitochondrion
CCDC6	2.47845	0.000485102	0.00473554	2.87144	36.5274	cytosol
BTK	2.47193	0.000629578	0.00548826	-0.182867	0.243319	plasma membrane, cytosol, nucleus
TRIP12	2.47105	0.00637929	0.0313048	-0.267219	26.8319	nucleus, cytosol
RTTN	2.43956	0.00490812	0.0262561	-1.22224	5.39416	cytoskeleton
NLRP1	2.43903	0.00240695	0.0150939	0.312246	1.18756	nucleus, cytosol
LONP1	2.436	2.32e-07	1.93e-05	-0.747309	35.0493	mitochondrion, nucleus
C16orf90	2.42923	0.000670656	0.00579354	0.179285	0.0486366	extracellular, nucleus, cytosol
HUS1	2.42279	8.97e-11	1.16e-07	-1.19199	6.11874	nucleus
TMC6	2.41038	0.00135007	0.00990582	-0.781854	3.65871	nucleus, endoplasmic reticulum, extracellular, golgi apparatus
METTL1	2.3212	1.45e-06	6.59e-05	-1.24894	7.43406	nucleus
TMEM132B	2.31582	0.000102808	0.00148672	-0.433412	8.8735	nucleus, cytosol
HSPA5	2.30567	3.17e-07	2.37e-05	-2.19817	462.092	extracellular, nucleus, endoplasmic reticulum
IGHMBP2	2.30091	3.49e-05	0.000685966	-0.565759	3.64197	nucleus
CDK4	2.29638	5.68e-06	0.000177771	-0.622695	26.4811	nucleus, cytosol
DGCR14	2.28801	1.18e-07	1.23e-05	-1.32211	5.29248	nucleus
NAALADL1	2.28223	5.1e-06	0.000161843	-0.768898	0.22812	plasma membrane
GLCE	2.24844	0.00016764	0.00219735	-0.625435	3.38065	golgi apparatus
FAM211B	2.24202	0.00126254	0.00942728	0.346536	1.66421	nucleus
TAOK1	2.23875	0.00340287	0.0198714	0.468975	19.7318	cytosol, extracellular
AJAP1	2.23866	0.000240009	0.00275006	0.190432	1.42378	plasma membrane
CDC23	2.22283	0.000344531	0.00364325	-1.67095	21.2327	nucleus, cytosol
TRAPPC4	2.20363	3.79e-09	1.12e-06	-1.47583	8.77016	cytosol, golgi apparatus
POLA2	2.18982	5.56e-05	0.000922471	-0.872876	11.7608	nucleus
SETDB1	2.17496	0.00528354	0.0270865	-0.725151	8.87467	plasma membrane, nucleus
URB2	2.17316	3.14e-09	1.12e-06	-1.90994	28.5767	nucleus
MTIF2	2.16219	3.79e-07	2.71e-05	-0.595389	18.269	mitochondrion, nucleus
NHLRC4	2.16055	0.00107728	0.00832452	0.12586	0.0746292	NA
HGFAC	2.15185	0.00862344	0.039772	-0.206991	0.121705	extracellular
RALGAPB	2.14616	1.42e-06	6.48e-05	0.991062	9.45476	nucleus, cytosol
TP53BP2	2.13603	4.16e-05	0.000780633	-0.963792	17.6963	nucleus
HP1BP3	2.13018	4.18e-05	0.000782639	-0.267771	19.8405	nucleus
MGAT1	2.1226	0.00585179	0.0291048	-0.206627	8.55869	extracellular, golgi apparatus
PSMA6	2.12019	0.000396979	0.00409303	-1.747	3.47818	nucleus, cytosol, extracellular
TPX2	2.10315	2.27e-06	9.19e-05	-1.4965	143.066	nucleus, cytoskeleton
RAD50	2.10107	2.67e-05	0.000558443	-0.819288	15.4039	NA
TRIM29	2.09489	0.00330495	0.0194119	-0.395337	0.0144606	nucleus, cytoskeleton
LOC147646	2.0833	3.84e-06	0.000126235	-0.524897	1.61648	NA
ZBTB2	2.08016	5.33e-07	3.42e-05	-0.732114	42.5622	nucleus
SMTNL2	2.07562	0.00414157	0.0230797	0.212779	1.82316	nucleus
HEATR3	2.07224	0.00199803	0.0129822	-0.934117	9.69817	nucleus, cytosol
MAVS	2.0698	1.49e-05	0.000346917	-0.35965	15.7956	mitochondrion, peroxisome
MRPL53	2.06747	1.56e-05	0.00036073	-1.03472	0.874135	mitochondrion

## Sheet: Enzalutamid
Gene name	Enza CS	Enza P	Enza FDR	Essentialome CS	hESC_expression	Compartment
TP53	4.5919	4.61e-14	2.09e-10	4.73532	44.9065	mitochondrion, nucleus, cytosol, endoplasmic reticulum
PMAIP1	4.49526	2.56e-13	9.29e-10	2.17531	132.228	mitochondrion, nucleus, cytosol
USP28	3.10358	6.81e-12	1.77e-08	1.91967	23.439	nucleus
NF2	2.5954	4.14e-08	2.15e-05	1.2745	5.88075	plasma membrane, cytoskeleton, nucleus
BAX	2.486	2.9e-09	2.77e-06	0.906993	42.541	mitochondrion, nucleus, cytosol, extracellular, endoplasmic reticulum
DARS	2.43439	1.28e-09	1.56e-06	-2.1238	37.3431	cytosol, extracellular
PTEN	2.27756	1.53e-09	1.74e-06	3.11006	10.0376	plasma membrane, cytosol, nucleus
TRIP12	2.24469	6.64e-06	0.000705357	-0.267219	26.8319	nucleus, cytosol
GRB10	2.16497	6.68e-11	1.35e-07	0.1075	15.8554	plasma membrane, cytosol
FBXO42	2.15486	6.49e-08	2.74e-05	2.20071	6.36548	nucleus
TP53BP1	2.10454	7.24e-07	0.000138388	0.745959	27.5003	nucleus
CCDC6	2.09516	5.77e-07	0.000119018	2.87144	36.5274	cytosol
CHEK2	2.0909	6.86e-07	0.000132524	1.16442	13.0341	nucleus, golgi apparatus
BAG6	2.04665	1.49e-06	0.000246156	0.449018	54.1107	nucleus, cytosol
EXOC7	1.98631	5.4e-07	0.000112794	-0.591711	8.06261	plasma membrane, cytosol, cytoskeleton
GTF2I	1.89457	2.64e-05	0.00179381	0.895142	19.2956	NA
MAP4K4	1.85303	9.2e-05	0.00460369	0.709003	47.1083	nucleus, cytosol
UBE2R2	1.8507	2.63e-07	7.58e-05	-0.302872	47.9966	nucleus
EXTL3	1.84446	1.74e-05	0.00149108	-0.633119	17.7292	endoplasmic reticulum
RPL22	1.84379	2.09e-06	0.000335338	-0.750922	127.598	extracellular, nucleus, cytosol
MIDN	1.81708	0.000328522	0.0111141	0.252617	77.6996	nucleus
EXT1	1.7995	5.31e-07	0.000112794	-1.18542	10.5264	endoplasmic reticulum, golgi apparatus
AARS2	1.79765	3.61e-09	3.28e-06	-1.26342	17.1781	mitochondrion
B3GALT6	1.78509	4.91e-06	0.000572319	-0.252828	13.0143	golgi apparatus
RNASEK	1.70294	0.000318773	0.0109889	-0.67952	0.419633	plasma membrane, extracellular
PELP1	1.6981	2.13e-06	0.00033912	-1.80699	36.4089	nucleus
NELFB	1.67855	7.16e-08	2.95e-05	-1.82352	74.2993	nucleus
RASA2	1.67377	0.000229317	0.00857201	0.86246	8.20494	cytosol
POLA1	1.66502	9.34e-06	0.0009026	-1.37092	32.9811	nucleus, cytosol
USP17L21	1.66421	0.000582033	0.0155497	-0.468057	0	endoplasmic reticulum, nucleus
TAOK1	1.63509	0.000226157	0.00848884	0.468975	19.7318	cytosol, extracellular
CAMLG	1.61775	8.84e-09	6.42e-06	-0.738348	25.6852	endoplasmic reticulum
TMEM132B	1.58747	7.72e-05	0.00405029	-0.433412	8.8735	nucleus, cytosol
BBC3	1.57956	0.001384	0.0289063	0.188962	7.77708	mitochondrion, cytosol
CHD7	1.55465	5.57e-05	0.00318254	0.515095	16.1234	nucleus
PRKACG	1.54523	9.08e-05	0.00455884	-0.606246	0.0314365	nucleus, cytosol
MYH9	1.53312	6.33e-07	0.000125076	0.598039	138.686	cytoskeleton, nucleus, plasma membrane, extracellular, cytosol
PPP1R16B	1.5288	6.79e-05	0.0036548	-0.0614801	6.96576	plasma membrane, nucleus
ANLN	1.52199	2.39e-05	0.00167222	-0.682446	26.6347	nucleus, cytoskeleton
RABGGTA	1.5215	9.17e-08	3.47e-05	-1.62699	2.88076	plasma membrane
RNF126	1.51558	0.000252713	0.0092378	0.299295	12.7258	nucleus
MRPS30	1.51319	3.87e-07	0.000101984	-0.169791	20.397	mitochondrion
PRPF18	1.50712	9.82e-07	0.000178322	-0.496932	3.94929	nucleus
RTDR1	1.50664	0.000668266	0.0170991	-0.141007	0.065364	cytosol
PHF23	1.47803	1.88e-09	1.92e-06	-1.25091	14.8936	nucleus
FLCN	1.47346	9.96e-06	0.000957433	0.519661	5.66985	vacuole, nucleus, plasma membrane, lysosome
SSU72	1.4688	1.33e-06	0.000223508	-1.23601	34.1855	nucleus
L3MBTL3	1.46318	0.000388501	0.0126259	0.356055	1.81586	nucleus
ZC3HC1	1.4565	0.00208545	0.0352003	0.192072	11.7194	nucleus
FAM193A	1.42631	0.000240748	0.00890769	1.46842	11.3898	cytosol
DDX46	1.4194	0.00254948	0.0398592	-1.20154	32.5884	nucleus
TTC5	1.41612	0.00036205	0.0120399	-0.882821	3.16084	nucleus
EIF2B1	1.40742	6.85e-05	0.00366829	-0.805711	23.8672	plasma membrane, cytosol
PPP6R3	1.39682	0.000138926	0.00581679	-0.209095	15.6979	plasma membrane, cytosol, nucleus
MRPL37	1.39525	2.54e-06	0.000393671	-1.11957	61.7855	mitochondrion
GLCE	1.39429	0.00182836	0.0337028	-0.625435	3.38065	golgi apparatus
NOP9	1.38212	0.000923768	0.0217949	-1.90616	14.5309	nucleus, cytosol
ATP2A2	1.37451	1.83e-07	5.63e-05	-1.70433	38.6144	endoplasmic reticulum, plasma membrane
WDR43	1.37445	8.48e-06	0.000841829	-2.00307	65.6066	nucleus
ACVRL1	1.37184	0.000429925	0.0136546	0.110743	0.0593122	plasma membrane
RLF	1.36795	0.000103191	0.00488245	-0.246834	14.3695	nucleus
R3HCC1	1.36707	3.32e-08	1.83e-05	-0.458566	8.09094	nucleus
EIF3B	1.36504	6.12e-07	0.000124833	-1.16971	65.7432	nucleus, cytosol, extracellular
EEPD1	1.35633	0.000545552	0.0149375	-0.12185	1.70268	nucleus
MRPL12	1.35486	5.33e-10	8.05e-07	-0.701628	16.4104	mitochondrion
HS2ST1	1.3538	0.000405281	0.0130777	-0.207294	8.41726	golgi apparatus
PAWR	1.35198	0.00054659	0.0149375	1.6214	24.7264	plasma membrane, cytoskeleton, nucleus
TMEM43	1.33197	0.00163175	0.0317048	0.0686418	28.5923	nucleus, golgi apparatus
THG1L	1.33117	2.71e-05	0.00182798	-1.22086	7.41939	mitochondrion, cytosol
ZNF622	1.32451	3.55e-06	0.00044437	-1.3927	45.5194	nucleus, golgi apparatus
NCAPG	1.32409	1.95e-05	0.00149108	-1.43768	26.1172	nucleus, cytosol, cytoskeleton
USP10	1.32351	0.00277389	0.0420996	-0.750664	44.4367	vacuole, endosome, nucleus, cytosol
POLR2F	1.31866	0.000344264	0.0115392	-1.34382	10.1101	nucleus, cytosol
NYX	1.31525	0.00109291	0.0246034	-0.59403	0.0792724	extracellular
PPIA	1.30755	0.000593201	0.0156866	-0.882628	293.66	extracellular, nucleus, cytosol
C9orf114	1.30591	1.28e-08	8.42e-06	-1.62045	21.9857	nucleus
PLEKHA1	1.29446	0.00143684	0.0293311	2.16874	4.70905	plasma membrane, extracellular, nucleus
C2CD4C	1.28563	1.88e-06	0.000308224	-0.172709	19.0745	plasma membrane, cytosol, nucleus
USP17L12	1.28131	0.000759347	0.0186168	-0.444338	0	endoplasmic reticulum, nucleus
PPARA	1.27063	0.0026261	0.0404995	0.600743	0.587769	nucleus
WDR25	1.26919	5.34e-05	0.00309226	-1.33369	2.72411	nucleus
RNF222	1.26607	0.000544065	0.0149375	-0.418479	0.0180656	nucleus
SLC2A1	1.26157	0.00211003	0.0352003	0.184749	108.587	plasma membrane, extracellular, cytoskeleton
CBWD5	1.25179	0.00347298	0.048459	-0.998539	0.339509	peroxisome, nucleus, cytosol
PABPC1	1.25125	4.53e-07	0.0001048	-0.581282	289.534	nucleus, cytosol, extracellular
SNX18	1.25097	0.00229616	0.0368176	-0.19632	6.20195	vacuole, endosome, nucleus, plasma membrane, extracellular
WDHD1	1.25045	3.82e-05	0.00234822	-0.740722	38.4785	nucleus
CIAO1	1.24962	0.000276064	0.00975729	-1.03311	23.4306	cytosol, cytoskeleton
GSN	1.23368	0.00054032	0.0149375	-0.240321	9.36336	plasma membrane, cytosol, extracellular, cytoskeleton
PPM1D	1.22809	0.000744775	0.0183997	-0.668224	10.3013	nucleus
INTS1	1.22256	6.98e-06	0.000733125	-1.07414	38.9281	nucleus
KCNQ5	1.21989	0.00017572	0.00701607	-0.141056	0.0356629	plasma membrane
NXT1	1.21363	0.00220669	0.0357956	0.906021	20.9634	nucleus, cytosol
STK38	1.212	0.00100846	0.0232791	0.07699	18.8226	nucleus
TAF7	1.21144	5.57e-05	0.00318254	-0.390922	99.1503	nucleus, golgi apparatus
POLR3B	1.20663	2.73e-06	0.000417047	-1.06555	9.66011	nucleus, cytosol
SLCO3A1	1.19364	0.000574567	0.0154411	0.0587913	2.50481	plasma membrane
STPG2	1.18489	0.00164579	0.0318748	0.348572	0.0371328	nucleus, cytosol
MRPL28	1.17802	2.77e-06	0.000417047	-1.56688	20.3811	mitochondrion
BRAT1	1.17628	9.08e-07	0.000166681	-0.296358	8.44513	nucleus

## Sheet: Ibrutinib
Gene name	Ibru CS	Ibru P	Ibru FDR	Essentialome CS	hESC_expression	Compartment
TP53	3.49761	1.89e-15	8.54e-12	4.73532	44.9065	mitochondrion, nucleus, cytosol, endoplasmic reticulum
CCDC6	2.51102	2.96e-08	4.54e-06	2.87144	36.5274	cytosol
USP28	2.50937	3.34e-15	9.88e-12	1.91967	23.439	nucleus
CDKN1C	2.23934	9.61e-07	7.33e-05	1.01548	5.55478	nucleus
BAX	2.1854	4.62e-11	2.27e-08	0.906993	42.541	mitochondrion, nucleus, cytosol, extracellular, endoplasmic reticulum
DPH2	2.18258	1.06e-09	3.45e-07	-0.309069	11.7678	cytosol
SUFU	2.15136	1.51e-08	2.82e-06	1.89076	5.25204	nucleus, cytosol
NF2	2.10474	2.99e-10	1.21e-07	1.2745	5.88075	plasma membrane, cytoskeleton, nucleus
PTEN	2.07192	1.06e-14	2.42e-11	3.11006	10.0376	plasma membrane, cytosol, nucleus
ZMYM2	2.04257	4.36e-07	4.17e-05	2.94731	29.201	NA
FBXO42	1.96353	1.44e-09	4.52e-07	2.20071	6.36548	nucleus
TP53BP1	1.87001	2.67e-12	3.24e-09	0.745959	27.5003	nucleus
FAM193A	1.83119	9.27e-12	7.05e-09	1.46842	11.3898	cytosol
CKAP5	1.81423	2.44e-11	1.59e-08	-0.786174	55.3576	cytosol, cytoskeleton
RAD9A	1.75863	6.14e-09	1.36e-06	-1.2115	4.73394	nucleus
ZC3HC1	1.74689	5.35e-07	4.91e-05	0.192072	11.7194	nucleus
TRIP12	1.71178	5.07e-08	6.98e-06	-0.267219	26.8319	nucleus, cytosol
MNT	1.6663	1.06e-08	2.11e-06	0.744856	7.63303	nucleus
DPH1	1.64154	1.6e-06	0.00011314	-0.371505	2.73345	cytosol
PMAIP1	1.63281	2.04e-05	0.000786615	2.17531	132.228	mitochondrion, nucleus, cytosol
SUMO2	1.58795	6.33e-06	0.000321985	0.288393	224.342	nucleus
GSK3B	1.58606	5.63e-06	0.000292267	1.15407	21.2261	plasma membrane, cytosol, nucleus, cytoskeleton
BAG6	1.51803	0.000406459	0.00819703	0.449018	54.1107	nucleus, cytosol
SLC16A8	1.50556	0.00102107	0.0159225	0.295657	0.843942	plasma membrane
ATP2A2	1.49637	2.84e-13	4.7e-10	-1.70433	38.6144	endoplasmic reticulum, plasma membrane
USF2	1.46972	2.79e-05	0.0010164	0.148443	15.3824	nucleus
RASA2	1.41151	0.000852334	0.0139877	0.86246	8.20494	cytosol
C19orf43	1.40837	1.05e-05	0.000482496	0.106606	50.0409	nucleus
DNAJC24	1.39727	0.000280991	0.0065362	0.327522	2.57481	cytosol
POLA2	1.38811	1.56e-08	2.9e-06	-0.872876	11.7608	nucleus
PRPF18	1.3594	8.08e-12	6.67e-09	-0.496932	3.94929	nucleus
CHEK2	1.34412	0.00065799	0.0115845	1.16442	13.0341	nucleus, golgi apparatus
GRB10	1.32012	6.29e-09	1.38e-06	0.1075	15.8554	plasma membrane, cytosol
MIDN	1.31313	8.08e-05	0.00237394	0.252617	77.6996	nucleus
WWC2	1.27581	2.26e-05	0.000850329	-0.187673	12.9239	cytosol
TSC1	1.26589	3.1e-06	0.000199067	1.50989	9.77656	plasma membrane, cytosol
BCAT1	1.26246	0.000667311	0.0117358	0.166333	36.1018	cytosol
CHSY3	1.24537	7.08e-05	0.0022657	0.0725314	0.441158	golgi apparatus
CCL3L1	1.2386	0.000988284	0.0155979	-0.200255	0	NA
PIK3R3	1.21075	1.85e-05	0.000728987	0.437918	4.83028	cytosol
MRP63	1.20217	7.32e-06	0.000362384	-1.35206	32.8295	mitochondrion
ZNF219	1.19741	1.61e-05	0.000686749	-0.291694	13.6371	nucleus
POLA1	1.18841	1.49e-05	0.000649634	-1.37092	32.9811	nucleus, cytosol
AMBRA1	1.18793	0.000160208	0.0041938	0.907032	9.28725	mitochondrion, cytosol, cytoskeleton
HS2ST1	1.17639	0.00112366	0.0161822	-0.207294	8.41726	golgi apparatus
NR6A1	1.1639	0.00336789	0.0348034	1.19643	62.2353	nucleus
CLIP2	1.16226	0.000156383	0.0041354	-0.50713	10.0274	cytoskeleton
HIST1H1B	1.15922	0.00268651	0.0298618	0.249692	0.519104	nucleus, extracellular
RB1	1.15867	0.000138442	0.00377028	0.658072	8.4117	nucleus
UBE2R2	1.15867	7.28e-08	9.72e-06	-0.302872	47.9966	nucleus
GTF2I	1.15276	2e-05	0.000775609	0.895142	19.2956	NA
GLCE	1.15252	0.00203024	0.024491	-0.625435	3.38065	golgi apparatus
ZNF460	1.15079	0.0047598	0.0421665	0.867848	1.38721	nucleus
CHD7	1.14853	0.0059996	0.0495235	0.515095	16.1234	nucleus
PLEKHA1	1.14702	0.000447293	0.00876988	2.16874	4.70905	plasma membrane, extracellular, nucleus
C2CD4C	1.14019	1.74e-06	0.000121351	-0.172709	19.0745	plasma membrane, cytosol, nucleus
NDST1	1.13589	0.00125115	0.017404	-0.926247	38.8948	golgi apparatus
LZTR1	1.12628	1.66e-05	0.000702306	0.674783	3.80896	golgi apparatus
ZNF622	1.12597	4.13e-08	5.81e-06	-1.3927	45.5194	nucleus, golgi apparatus
SSU72	1.12365	4.1e-09	9.81e-07	-1.23601	34.1855	nucleus
ZNF787	1.12128	0.00107122	0.0161822	1.20407	25.4952	NA
GPC4	1.12128	0.00135549	0.018377	0.149816	346.748	plasma membrane, golgi apparatus, extracellular, nucleus
DUSP4	1.12103	0.000872302	0.0142481	0.116572	9.93163	nucleus
PDE8A	1.1143	0.000413742	0.00829631	0.0934103	1.32126	cytosol, extracellular
REV3L	1.1084	1.03e-06	7.79e-05	-1.52938	2.39919	nucleus
TSC2	1.10652	0.000115398	0.00325029	1.33661	11.7312	vacuole, nucleus, lysosome, cytosol, golgi apparatus
DAB2IP	1.09364	0.00255448	0.0287708	1.00823	14.1632	plasma membrane, cytosol, extracellular
EIF2B1	1.09069	3.52e-05	0.00123231	-0.805711	23.8672	plasma membrane, cytosol
KIF6	1.08945	9.19e-05	0.00266397	-0.693178	0.224322	mitochondrion, cytosol, cytoskeleton
WRAP53	1.07114	0.000129919	0.00357611	-1.06557	7.96067	nucleus
LUZP1	1.06935	2.19e-05	0.000834216	1.17154	25.4244	nucleus, extracellular
CRYGD	1.06591	0.00522455	0.0451329	0.807745	2.41945	nucleus
HIRIP3	1.06182	0.000141907	0.00383066	-0.034636	5.41278	nucleus
RCOR2	1.04566	0.000482262	0.0092678	0.743243	75.0564	nucleus
IFT74	1.03821	0.000702427	0.0121533	0.0377432	6.09457	cytoskeleton
RPL22	1.03262	3.26e-08	4.89e-06	-0.750922	127.598	extracellular, nucleus, cytosol
B3GALT6	1.03082	0.000281955	0.00654185	-0.252828	13.0143	golgi apparatus
EXT1	1.02607	0.000646726	0.0114619	-1.18542	10.5264	endoplasmic reticulum, golgi apparatus
NISCH	1.02546	0.000459137	0.00894972	0.871281	22.9625	vacuole, endosome, plasma membrane, cytosol
RALGAPB	1.02477	0.000236826	0.00569856	0.991062	9.45476	nucleus, cytosol
PPM1G	1.02028	6.55e-08	8.82e-06	-1.07563	86.2377	NA
FOXC2	1.01968	1.42e-05	0.000623051	0.59714	0.134539	nucleus
FAM25B	1.0105	2.02e-06	0.000137912	-0.486896	0	NA
TMOD4	1.0091	0.000351806	0.00725455	-0.193991	0	cytoskeleton
KLHDC3	1.00518	7.98e-05	0.00237394	0.171923	120.44	nucleus, cytosol
KIRREL	1.00139	0.000548849	0.0101952	0.286773	16.8339	plasma membrane, extracellular
ADARB1	1.00139	0.00350727	0.0357246	-0.486672	1.7775	nucleus
POLR3B	0.994136	7.41e-11	3.37e-08	-1.06555	9.66011	nucleus, cytosol
DBR1	0.986403	1.33e-07	1.48e-05	-0.441526	9.52609	nucleus
TRIM24	0.986123	0.0010682	0.0161822	0.406808	82.8328	nucleus, cytosol
RPL39L	0.975689	0.00123978	0.0172986	-0.067619	45.2537	cytosol
COG4	0.974877	0.000441628	0.00870179	-1.89632	13.3522	golgi apparatus
AHRR	0.974315	0.00372476	0.0359747	-0.199928	0.280142	nucleus
ACSL6	0.968974	0.000553553	0.0102616	-0.0492067	0.11512	endoplasmic reticulum, plasma membrane
SH2D4A	0.967772	0.00110312	0.0161822	0.285918	2.96912	cytosol
PRR19	0.967191	3.98e-06	0.000217232	0.213765	1.39372	nucleus
ZNF527	0.964843	0.00439425	0.0400956	0.184604	0.988906	nucleus
CREB3L4	0.95146	0.000283206	0.00655645	-0.456234	5.85056	endoplasmic reticulum, golgi apparatus, nucleus
PPIA	0.950469	0.00569855	0.048129	-0.882628	293.66	extracellular, nucleus, cytosol
PHEX	0.940268	0.00575352	0.048368	0.0395716	0.126091	plasma membrane
